# Supplementary material for: Forensic Validation of the 95K SNP Panel and the Parabon Fx Forensic Analysis Platform for Identification of US Military Unknowns Using Extended Kinship Inference
Source: Genes (Basel). 2026 Mar 3;17(3):306. doi: 10.3390/genes17030306 (PMC13025383; doi:10.3390/genes17030306)
Supplement: Supplementary file 1 [file genes-17-00306-s001.zip]

Archive with 1 entries (1 files):
- SupplementaryMaterial-95K CaseType_ReSubmit.xlsx
