# Supplementary material for: Forensic Validation of the 95K SNP Panel and the Parabon Fx Forensic Analysis Platform for Identification of US Military Unknowns Using Extended Kinship Inference
Source: Genes (Basel). 2026 Mar 3;17(3):306. doi: 10.3390/genes17030306 (PMC13025383; doi:10.3390/genes17030306)
Supplement: Supplementary file 1 [file genes-17-00306-s001.zip › SupplementaryMaterial-95K CaseType_ReSubmit.xlsx]

## Sheet: TableS1
Table S1. Skeletal sample details. Note that each merged read is composed of two reads. mtG-mitogenome.
Sample Information								DNA Input Into Library Prep (ng)	Sequencing Details			95K SNP Analysis Details									mtG Analysis Details			Assessment(s) Sequence Data File Was Included In
Service Member #	Skeletal Element	Skeletal Element #	# Associated FRS Included in Case-Type Kinship	Confict Group	Case #	Specimen #	Library #		Sequence Data File #	# Total Libraries (Samples/Controls)	NextSeq Sequencing Kit	Total Number of Reads (95K SNP Capture)	Merged Reads	Mapped Merged Reads	Percent Mapped (of Merged Reads)	Mapped Unique Merged Reads	Percent Unique (of Mapped Merged Reads)	Merged Reads Covering Targets	Number of 95K SNPs (≥1X)	Number of 95K SNPs (≥5X)	Total Reads (mtG Capture)	Average Coverage (mtG Capture)	Inferred Ancestry	SNP Recovery vs DNA Input	SNP Recovery vs mtG Average Coverage	SNP Recovery by Bone Type	Case-Type Kinship
1	Tooth	1	0	Miscellaneous	0503	01A1	1	263	1	13(9/4)	Mid 150	22177446	6221554	8103	0.00130241	6171	0.76157	923	853	0	11534680	554.1	EAsia (>90%)	x	x	x
2	Tooth	2	0	Miscellaneous	0944	07A1	2	997.99	2	13(9/4)	Mid 150	15453320	4785183	104654	0.0218704	53590	0.512068	18869	14950	33	25750270	5106.9	EAsia (>90%)	x	x	x
3	Tooth	3	0	Miscellaneous	0949	01A1	3	352.5	3	13(9/4)	Mid 150	26350622	8327611	80245	0.00963602	54731	0.682049	20219	15844	45	16190812	2285.7	Admixed (86% E Asia, 11% Europe, 3% Africa)	x	x	x
4	Tooth	4	0	Miscellaneous	0954	01A1	4	812.5	4	13(9/4)	Mid 150	18675392	3108896	37422	0.0120371	23421	0.625862	70	63	0	24608566	264.3	Unreliable (<300 SNPs)	x	x	x
5	Femur	5	1	Miscellaneous	1556	01A3	5	298.5	5	26(18/8)	High 150	9572438	1500195	215981	0.143969	153300	0.709785	78057	42262	1929	2495570	1101	Europe (>90%)	x	x	x	x
5	Humerus	6	1	Miscellaneous	1556	02A3	6	500.75	6	54(38/16)	High 150	17334030	1019551	4066	0.00398803	3072	0.755534	1315	1220	0	568432	62.3	Europe (>90%)	x	x	x
6	Humerus	7	0	Miscellaneous	1557	01Ac3	7	37.03	7	25(17/8)	Mid 150	9345288	1281665	988	0.000770872	839	0.84919	43	41	0	573886	3.6	Unreliable (<300 SNPs)	x	x	x
7	Temporal	8	1	Miscellaneous	1558	01A2	8	35.5	8	15(11/4)	Mid 150	11185174	2057485	842375	0.40942	494743	0.587319	237210	70097	18111	1461348	301.5	Europe (>90%)	x	x	x	x
7	Unknown	9	1	Miscellaneous	1558	03Ac	9	27.65	9	14(10/4)	Mid 150	11144780	2059387	592205	0.287564	346962	0.585882	150869	59596	7852	1174118	115.2	Europe (>90%)	x	x		x
8	Unknown	10	2	Miscellaneous	1559	02Ac	10	56.25	10	14(10/4)	Mid 150	52580816	19842453	19354651	0.975416	11550374	0.596775	6043811	93976	90627	67282982	15340.9	Europe (>90%)				x
9	Humerus	11	1	Miscellaneous	1560	01A3	11	489.5	11	26(18/8)	High 150	8485338	1858542	819302	0.440831	578730	0.70637	325138	74913	27860	7551962	7692.9	Europe (>90%)	x	x	x	x
9	Femur	12	1	Miscellaneous	1560	02A3	12	399	12	26(18/8)	Mid 150	13425570	4329368	4275883	0.987646	3601658	0.842319	2066920	91485	78100	49086160	16658.4	Europe (>90%)	x	x	x
9	Femur	12	1	Miscellaneous	1560	02A3	12	399	13	26(18/8)	High 150	73765438	23338334	23046255	0.987485	13565395	0.588616	6765052	94183	91510	49086160	16658.4	Europe (>90%)				x
10	Tooth	13	1	Miscellaneous	1561	01A4	13	91.75	14	13(9/4)	Mid 150	19482754	5603095	362557	0.0647066	219632	0.605786	84568	45391	1868	15966698	1103.1	Europe (>90%)	x	x	x	x
11	Femur	14	1	Miscellaneous	1562	01A2	14	998.93	15	13(9/4)	Mid 150	26340276	8225348	68273	0.00830032	49536	0.725558	2123	2001	0	12294234	27.8	Europe (>90%)	x	x	x	x
12	Occipital	15	1	Miscellaneous	1563	01A2	15	11.28	16	15(11/4)	Mid 150	7446466	2085339	40397	0.0193719	19724	0.488254	433	384	0	2224094	176.8	Admixed (50% Europe, 28% America, 19% Africa, 3% CSAsia)				x
12	Humerus	16	1	Miscellaneous	1563	02A2	16	55	17	15(11/4)	Mid 150	18297456	4090942	579135	0.141565	333889	0.576531	142775	57274	7668	11567784	1588.9	Admixed (57% Europe, 34% America, 9% Africa)	x	x	x	x
12	Femur	17	1	Miscellaneous	1563	03A2	17	32.95	18	15(11/4)	Mid 150	8025792	2301481	276735	0.120242	152119	0.549692	54716	33922	757	9778502	1896.4	Admixed (56% Europe, 33% America, 11% Africa)	x	x	x	x
12	Tibia	18	1	Miscellaneous	1563	04A2	18	30.38	19	15(11/4)	Mid 150	10787884	2478757	131053	0.0528705	80755	0.616201	25360	18987	76	5415242	214.9	Admixed (58% Europe, 32% America, 10% Africa)	x	x	x	x
13	Humerus	19	1	Miscellaneous	1564	01A3	19	87.75	20	7(5/2)	Mid 150	34252278	6260900	313456	0.0500656	166241	0.530349	57969	35077	860	2205952	256.9	Europe (>90%)	x	x	x	x
13	Tibia	20	1	Miscellaneous	1564	02A2	20	65.75	21	15(11/4)	Mid 150	11121462	2247640	377161	0.167803	225452	0.597761	90009	46478	2483	3122970	302.4	Europe (>90%)	x	x	x	x
14	Scapula	21	3	Germany	1565	01A	21	81.0	22	42(31/11)	High 150	14821262	5019886	150704	0.0300214	114589	0.760358	54575	34206	677	4513724	545.6	Europe (>90%)	x	x	x	x
15	Mandible	22	2	Germany	1566	01A2	22	389.75	23	42(31/11)	High 150	11292160	1672763	1352301	0.808424	1240252	0.917142	684913	85395	51012	13360242	15065.4	Europe (>90%)	x	x	x	x
15	Humerus	23	2	Germany	1566	03A2	23	172.75	24	15(11/4)	Mid 150	28558804	8757445	6115043	0.698268	3375466	0.551994	1690774	91722	78387	21818526	9474.8	Europe (>90%)	x	x	x	x
15	Femur	24	2	Germany	1566	04A2	24	135	25	42(31/11)	High 150	30036776	7517686	6991343	0.929986	5028622	0.719264	2842266	92817	84156	23095370	15778.6	Europe (>90%)	x	x	x	x
15	Scapula	25	2	Germany	1566	05A3	25	552.5	26	7(5/2)	Mid 150	24529706	4119582	397793	0.0965615	173105	0.435164	81016	43327	1860	3838046	1937.1	Europe (>90%)	x	x	x	x
16	Humerus	26	3	Germany	1567	01A2	26	356.75	27	15(11/4)	Mid 150	35774700	11640596	47379	0.00407015	33091	0.698432	14044	11856	5	8039444	297.1	Europe (>90%)	x	x	x	x
16	Humerus	27	3	Germany	1567	02A2	27	999.6	28	42(31/11)	High 150	20687372	5100015	19303	0.00378489	18601	0.963633	8475	7820	0	37708340	1643.3	Europe (>90%)	x	x	x	x
16	Ulna	28	3	Germany	1567	03A	28	175.0	29	42(31/11)	High 150	11157106	2875493	112221	0.0390267	93560	0.833712	27342	20263	113	2389582	453	Europe (>90%)	x	x	x	x
17	Femur	29	3	Germany	1568	01A2	29	196	30	13(9/4)	Mid 150	50784010	14279577	9780440	0.684925	5364454	0.548488	2728511	94197	89469	77802172	20225.5	Europe (>90%)				x
18	Tibia	30	3	Tarawa	1569	01A3	30	128	31	3(1/2)	MiSeq 150v3	21605154	8867142	498994	0.0562745	249428	0.499862	131585	54763	6484	5353376	1145.9	Europe (>90%)	x	x	x	x
19	Ulna	31	2	Tarawa	1570	01A2	31	116.25	32	42(31/11)	High 150	17821570	2913704	73903	0.0253639	65615	0.887853	20378	16686	27	13087536	5747.3	Europe (>90%)	x	x	x	x
19	Humerus	32	2	Tarawa	1570	02A3	32	214	33	26(18/8)	High 150	21629894	5121457	96547	0.0188515	57623	0.596839	19379	14897	40	4988052	161.9	Europe (>90%)	x	x	x	x
19	Femur	33	2	Tarawa	1570	03A2	33	999	34	42(31/11)	High 150	14579660	5283308	7623	0.00144285	6197	0.812935	5	5	0	3567176	0.5	Unreliable (<300 SNPs)	x	x	x
19	Temporal	34	2	Tarawa	1570	04A3	34	155.5	35	14(10/4)	Mid 150	28414806	10725991	7384393	0.688458	3666972	0.496584	1639322	91067	76557	8727450	2345.3	Europe (>90%)	x	x	x
19	Temporal	34	2	Tarawa	1570	04A3	34	155.5	36	26(18/8)	High 150	35990460	13322774	9093169	0.682528	4073221	0.447943	1781746	91586	78561	8727450	2345.3	Europe (>90%)				x
20	Femur	35	2	Tarawa	1571	01A3	35	374.75	37	14(10/4)	Mid 150	34492200	9831229	2132050	0.216865	1061709	0.497976	538099	82762	45531	27474160	8104	Europe (>90%)	x	x	x
20	Femur	35	2	Tarawa	1571	01A3	35	374.75	38	26(18/8)	High 150	44789170	12349107	2639792	0.213764	1184972	0.448888	593706	84182	49300	27474160	8104	Europe (>90%)				x
21	Talus	36	3	Tarawa	1572	01A3	36	995.02	39	26(18/8)	High 150	12885456	4076683	85441	0.0209585	47310	0.553715	16394	12913	22	1480540	344.3	Europe (>90%)	x	x	x	x
22	Ulna	37	1	Punchbowl	1573	01A4	37	110.25	40	42(31/11)	High 150	11064606	4044584	38869	0.00961014	22793	0.586406	4291	4002	0	4707558	148.4	Europe (>90%)	x	x
22	Ulna	37	1	Punchbowl	1573	01A5	38	145.5	41	42(31/11)	High 150	9327498	3403310	26110	0.00767194	14391	0.551168	2012	1937	0	1886106	47.8	Europe (>90%)	x	x
22	Ulna	37	1	Punchbowl	1573	01A6	39	70.25	42	42(31/11)	High 150	20214844	7280372	75530	0.0103745	34226	0.453144	6001	5387	0	5931940	144.4	Europe (>90%)	x	x	x	x
23	Femur	38	1	Punchbowl	1574	01A4	40	217.5	43	42(31/11)	High 150	12132920	2618119	334361	0.12771	275259	0.823239	125599	53780	5836	9759104	1432.6	Admixed (88% America, 10% EAsia, 2% Europe)	x	x
23	Femur	38	1	Punchbowl	1574	01A5	41	257.75	44	42(31/11)	High 150	16546470	3776973	428714	0.113507	313059	0.730228	134018	55848	6531	8176896	1177.3	Admixed (89% America, 8% EAsia, 3% CSAsia)	x	x	x	x
23	Femur	38	1	Punchbowl	1574	01A6	42	145	45	42(31/11)	High 150	16804996	3669147	389920	0.10627	283828	0.727913	122629	52946	5652	7871334	1311.1	Admixed (89% America, 11% EAsia)	x	x
24	Femur	39	2	Punchbowl	1575	01A4	43	22.93	46	42(31/11)	High 150	7623004	1811196	949828	0.52442	636198	0.669803	272722	72284	22383	29009640	4030.2	Admixed (71% Africa, 29% Europe)				x
24	Femur	39	2	Punchbowl	1575	01A6	44	15.13	47	42(31/11)	High 150	8271942	1714456	867232	0.505835	520904	0.600651	214701	67146	15687	17666758	3500.6	Admixed (71% Africa, 29% Europe)	x	x	x
25	Femur	40	1	Punchbowl	1576	01A2	45	38.93	48	42(31/11)	High 150	6122118	776387	63965	0.082388	59429	0.929086	19464	15902	35	2600104	866.8	Europe (>90%)				x
26	Radius	41	0	Punchbowl	1577	01A2	46	39.95	49	15(11/4)	Mid 150	18327916	4201172	14719	0.00350355	6242	0.424078	54	50	0	2635972	0	Unreliable (<300 SNPs)	x	x	x
26	Scapula	42	0	Punchbowl	1577	02A3	47	527.5	50	54(38/16)	High 150	11156520	2346578	8534	0.00363679	5898	0.691118	46	43	0	21460220	0.4	Unreliable (<300 SNPs)	x	x	x
26	Tibia	43	0	Punchbowl	1577	03A2	48	242	51	42(31/11)	High 150	10605198	2186729	6618	0.00302644	4520	0.682986	166	165	0	7384054	0.9	Unreliable (<300 SNPs)	x	x	x
26	Femur	44	0	Punchbowl	1577	04A2	49	114.25	52	42(31/11)	High 150	6850682	1283623	80746	0.0629048	68227	0.844958	26076	19912	85	3706778	966	Europe (>90%)				x
26	Humerus	45	0	Punchbowl	1577	05A3	50	308.5	53	54(38/16)	High 150	10635752	2367381	256960	0.108542	198769	0.773541	89551	45593	2777	5639246	409.9	Europe (>90%)	x	x	x	x
27	Humerus	46	1	Punchbowl	1578	01A4	51	14.1	54	8(7/1)	Mid 150	39413516	3797981	357487	0.0941255	328447	0.918766	41334	28073	317	3758998	438	Admixed (76% Africa, 24% Europe)	x	x
27	Humerus	46	1	Punchbowl	1578	01A5	52	16.38	55	42(31/11)	High 150	14904280	2320085	486423	0.209657	293465	0.603312	96077	47752	2910	4503556	379	Admixed (78% Africa, 22% Europe)	x	x	x	x
27	Femur	47	1	Punchbowl	1578	02A4	53	32.83	56	42(31/11)	High 150	15311724	2621553	341792	0.130378	237126	0.693773	80680	42538	2149	7273594	646.2	Admixed (78% Africa, 22% Europe)	x	x
27	Femur	47	1	Punchbowl	1578	02A5	54	38.33	57	42(31/11)	High 150	25476632	4276341	468995	0.109672	276192	0.588902	82372	43265	2276	7379986	505.8	Admixed (79% Africa, 21% Europe)	x	x	x	x
27	Femur	47	1	Punchbowl	1578	02A6	55	19.4	58	42(31/11)	High 150	21717192	3544114	419381	0.118332	240861	0.574325	73518	40232	1685	6153832	494.9	Admixed (78% Africa, 22% Europe)	x	x
28	Ulna	48	3	Cabanatuan	1579	01A2	56	39.18	59	15(11/4)	Mid 150	13738644	1580792	3700	0.0023406	2630	0.710811	283	231	0	9033286	20.1	Unreliable (<300 SNPs)	x	x	x
29	Tibia	49	3	Cabanatuan	1580	01A2	57	158	60	42(31/11)	High 150	9437194	1949007	892839	0.458099	711658	0.797073	411296	79039	35884	3487822	747.2	Europe (>90%)	x	x	x	x
30	Temporal	50	3	Cabanatuan	1581	01A3	58	153	61	7(5/2)	Mid 150	31547890	5378164	2101165	0.390684	879058	0.418367	435241	81394	39212	2710272	450.4	Admixed (85% Europe, 10% America, 5% CSAsia)				x
30	Temporal	50	3	Cabanatuan	1581	01A3	58	153	62	54(38/16)	High 150	9997554	1552977	596521	0.384115	420080	0.704217	229580	68686	17101	2710272	450.4	Admixed (85% Europe, 10% America, 5% CSAsia)	x	x	x
30	Humerus	51	3	Cabanatuan	1581	02A2	59	251	63	42(31/11)	High 150	12062220	1861023	3770	0.00202577	3299	0.875066	376	356	1	5128156	20.6	Europe (>90%)	x	x	x
30	Humerus	51	3	Cabanatuan	1581	02A3	60	251	64	25(17/8)	Mid 150	12059308	2929129	9331	0.00318559	8339	0.893688	2531	2430	0	5127350	347.4	Admixed (84% Europe, 16% America)				x
31	Humerus	52	2	Cabanatuan	1582	01A2	61	107.5	65	13(9/4)	Mid 150	39113094	10628326	3129863	0.294483	2053726	0.656171	1109960	91577	72624	19136102	3160.4	Europe (>90%)	x	x		x

## Sheet: TableS2
Table S2. Family reference sample details.
Sample Information					DNA Input Into Library Prep (ng)	Sequencing Details			Analysis Details													Assessment(s) Sequence Data FIle Was Included In
Case #	Associated SM #	Specimen #	Family Member/ Individual #	Library #		Sequence Data File #	# Total Libraries (Samples/Controls)	NextSeq Sequencing Kit	Total Number of Reads (95K SNP Capture)	Mapped Reads	Percent Mapped (of Total Reads)	Mapped Unique Reads	Percent Unique (of Mapped)	Proper Pairs	Proper Pairs Covering Targets	Number of 95K SNPs (≥1X)	Percent of 95K SNPs (≥1X)	Number of 95K SNPs (≥5X)	Percent of 95K SNPs (≥5X)	Percent of 95K SNPs (≥10X)	Inferred Ancestry	SNP Recovery vs DNA Input	Case-Type Kinship
1556	5	03A-RC	1	1	7.275	1	14(12/2)	Mid 300	26246788	25909957	0.987167	22088067	0.852493	20173746	7159093	93094	0.982502	86560	0.913543	0.840489	Europe (>90%)	x
1556	5	03B	1	2	185.1	2	27(21/6)	Mid 300	19237738	19151528	0.995519	18648804	0.97375	18308946	8115819	93423	0.985974	86797	0.916044	0.824004	Europe (>90%)	x	x
1557	6	03A1	2	3	139.05	3	20(16/4)	Mid 300	18813752	18475973	0.982046	17749788	0.960696	17209370	3317810	91541	0.966112	78388	0.827297	0.674698	Europe (>90%)	x
1557	6	04A1	3	4	11.28	4	20(16/4)	Mid 300	11291672	11208749	0.992656	10139967	0.904648	9854050	2223062	90771	0.957985	75531	0.797144	0.615523	Europe (>90%)	x
1558	7	04A1RA-RC	4	5	107.25	5	22(19/3)	Mid 300	10067886	10032199	0.996455	9723537	0.969233	9600598	4221081	91740	0.968212	81990	0.865312	0.750707	Europe (>90%)	x	x
1559	8	03A1	5	6	0	6	14(12/2)	Mid 300	5090534	4291992	0.843132	2005735	0.46732	1299500	160511	51123	0.539545	5366	0.056632	0.00808426	Europe (>90%)	x
1559	8	03B	5	7	31.5	7	27(21/6)	Mid 300	7883650	7836379	0.994004	7488515	0.955609	7388330	2963589	91173	0.962228	77830	0.821407	0.660925	Europe (>90%)	x	x
1559	8	04A	6	8	27.09	8	20(16/4)	Mid 300	29499462	28199135	0.95592	25570194	0.906772	22553628	4531792	93377	0.985488	85360	0.900878	0.794632	Europe (>90%)	x	x
1559	8	05A1	7	9	4.875	9	14(12/2)	Mid 300	2695572	1505540	0.558523	329025	0.218543	247968	49678	22078	0.233008	536	0.00565687	0.000126646	Europe (>90%)	x
1559	8	05B	7	10	49.8	10	27(21/6)	Mid 300	15141160	15048669	0.993891	14659793	0.974159	14374626	5476546	92358	0.974734	84010	0.88663	0.767994	Europe (>90%)	x
1560	9	03A	8	11	33.9	11	20(16/4)	Mid 300	30820250	29804316	0.967037	26748764	0.89748	23043076	4318040	93453	0.986291	86325	0.911063	0.808458	Europe (>90%)	x	x
1560	9	04B	9	12	6.25	12	27(21/6)	Mid 300	3773984	3634023	0.962914	2748662	0.756369	1962050	582487	80529	0.849892	36992	0.390409	0.14311	Europe (>90%)	x
1561	10	02A	10	13	1.725	13	20(16/4)	Mid 300	95512	47983	0.502377	5339	0.111269	2276	595	379	0.00399992	0	0	0	Unreliable (<1000 SNPs)	x
1561	10	02B	10	14	263.55	14	27(21/6)	Mid 300	6464462	3461846	0.53552	3198005	0.923786	3166348	593838	75004	0.791582	30293	0.319708	0.12385	Europe (>90%)	x
1561	10	03A1	11	15	7.245	15	14(12/2)	Mid 300	28142616	27879943	0.990666	25158997	0.902405	24717820	10175788	93092	0.982481	88526	0.934292	0.863771	Europe (>90%)	x	x
1561	10	04A1	12	16	54.9	16	14(12/2)	Mid 300	9951106	3717011	0.373527	3271495	0.880141	3238608	116352	39972	0.421859	2024	0.021361	0.0015092	Europe (>90%)	x
1562	11	02A1	13	17	0	17	14(12/2)	Mid 300	8645858	7613237	0.880565	3938456	0.517317	2839392	429229	74135	0.782411	24043	0.253747	0.0787846	Europe (>90%)	x
1562	11	02B	13	18	54.9	18	27(21/6)	Mid 300	10044714	9972985	0.992859	9743000	0.976939	9542326	3502235	91932	0.970238	77924	0.8224	0.657115	Europe (>90%)	x	x
1563	12	05B	14	19	46.05	19	27(21/6)	Mid 300	15413718	15239176	0.988676	14916721	0.97884	14697216	4360089	92068	0.971673	81503	0.860172	0.72732	Admixed (76% Europe, 15% America, 6% Africa, 3% EAsia)	x	x
1564	13	03A1RA-RC	15	20	56.1	20	22(19/3)	Mid 300	16112434	16051465	0.996216	15194337	0.946601	14997106	7084681	93520	0.986998	87711	0.92569	0.850082	Europe (>90%)	x	x
1565	14	03A	16	21	15.615	21	14(12/2)	Mid 300	33332430	33129767	0.99392	27772836	0.838305	27340614	10340379	93432	0.986069	90226	0.952233	0.906208	Europe (>90%)	x	x
1565	14	04A1	17	22	33.9	22	20(16/4)	Mid 300	14006646	13398901	0.95661	11273993	0.841412	10901704	2131671	90462	0.954724	73363	0.774263	0.582774	Europe (>90%)	x	x
1565	14	05A1	18	23	4.83	23	20(16/4)	Mid 300	2519552	2061255	0.818104	1495229	0.725397	1444744	111718	42194	0.44531	1189	0.0125485	0.000147754	Europe (>90%)	x
1565	14	05B	18	24	14.33	24	27(21/6)	Mid 300	20328862	20120074	0.989729	18487528	0.91886	17995536	9427242	93644	0.988306	88240	0.931273	0.857766	Europe (>90%)	x	x
1566	15	06A1	19	25	1.965	25	14(12/2)	Mid 300	7747910	7011121	0.904905	3876101	0.55285	3438534	826218	74802	0.78945	33672	0.35537	0.166698	Europe (>90%)	x
1566	15	06B	19	26	82.35	26	27(21/6)	Mid 300	14811258	14737540	0.995023	14417811	0.978305	14165354	5565596	92383	0.974998	84024	0.886778	0.774358	Europe (>90%)	x	x
1566	15	07B	20	27	58.8	27	27(21/6)	Mid 300	12845586	12786485	0.995399	12518264	0.979023	12347244	5434788	93167	0.983272	85775	0.905258	0.805946	Europe (>90%)	x	x
1567	16	05A1	21	28	82.95	28	20(16/4)	Mid 300	12240748	11755021	0.960319	10893042	0.926671	10608508	2256361	89843	0.948191	71825	0.758031	0.578046	Europe (>90%)	x	x
1567	16	06A1	22	29	37.65	29	20(16/4)	Mid 300	17095286	16875195	0.987126	16088430	0.953377	15718904	3527599	91895	0.969848	80361	0.848119	0.700154	Europe (>90%)	x	x
1567	16	07A1	23	30	44.4	30	20(16/4)	Mid 300	13374084	13056590	0.976261	12489483	0.956565	12211360	2079388	91074	0.961183	72451	0.764638	0.566331	Europe (>90%)	x	x
1568	17	02A1	24	31	25.995	31	20(16/4)	Mid 300	11534580	11232110	0.973777	10568352	0.940905	10327588	2149155	90264	0.952634	72747	0.767762	0.589317	Europe (>90%)	x	x
1568	17	03A1	25	32	17.01	32	20(16/4)	Mid 300	11692552	11616543	0.993499	10443975	0.899061	10191322	2222459	91713	0.967927	76540	0.807793	0.627575	Europe (>90%)	x	x
1568	17	04A1	26	33	42.45	33	20(16/4)	Mid 300	11564100	11284818	0.975849	10679610	0.94637	10433938	1780069	89673	0.946397	69581	0.734349	0.531408	Europe (>90%)	x	x
1569	18	02A1RA-RC	27	34	116.4	34	22(19/3)	Mid 300	9376718	9340579	0.996146	9095400	0.973751	8988188	3934243	92302	0.974143	81816	0.863475	0.743784	Europe (>90%)	x	x
1569	18	03B	28	35	70.8	35	27(21/6)	Mid 300	14943062	14847835	0.993627	14412631	0.970689	14076424	4901209	89730	0.946998	73532	0.776047	0.629454	Europe (>90%)	x	x
1569	18	04B	29	36	459	36	27(21/6)	Mid 300	19415714	19328137	0.995489	18900811	0.977891	18592452	8707166	93023	0.981752	87791	0.926535	0.856921	Europe (>90%)	x	x
1570	19	05A1RA-RC	30	37	31.65	37	22(19/3)	Mid 300	10829918	10780567	0.995443	10002957	0.927869	9858646	4257559	92029	0.971262	83159	0.877649	0.771319	Europe (>90%)	x	x
1570	19	06A	31	38	37.2	38	20(16/4)	Mid 300	29038428	28616714	0.985477	26223300	0.916363	24373272	5550736	92121	0.972233	84038	0.886926	0.798442	Europe (>90%)	x	x
1571	20	02B	32	39	53.4	39	27(21/6)	Mid 300	15685046	15578348	0.993197	15066014	0.967112	14659516	5133295	90677	0.956993	76808	0.810621	0.671331	Europe (>90%)	x	x
1571	20	03A1	33	40	3.54	40	14(12/2)	Mid 300	7493202	5490410	0.732719	2026069	0.36902	1684054	419080	65855	0.695025	20842	0.219964	0.0735393	Europe (>90%)	x
1571	20	03B	33	41	112.05	41	27(21/6)	Mid 300	22796724	22536901	0.988603	22096222	0.980446	21733432	7765889	93106	0.982628	87741	0.926007	0.852425	Europe (>90%)	x	x
1572	21	02A1	34	42	42.75	42	14(12/2)	Mid 300	23667942	23586154	0.996544	22693816	0.962167	22269092	9036255	93274	0.984401	88731	0.936455	0.869301	Europe (>90%)	x	x
1572	21	03A1	35	43	16.065	43	14(12/2)	Mid 300	19358896	18873141	0.974908	17270850	0.915102	16374734	5110432	91968	0.970618	78859	0.832267	0.679289	Europe (>90%)	x	x
1572	21	04A1	36	44	7.05	44	14(12/2)	Mid 300	21768446	21599181	0.992224	19551937	0.905217	18278428	5615133	91220	0.962724	75657	0.798474	0.643986	Europe (>90%)	x	x
1573	22	02A1RA-RC	37	45	34.5	45	22(19/3)	Mid 300	8074746	8040981	0.995818	7696373	0.957144	7599056	3155891	91002	0.960423	78634	0.829893	0.694656	Europe (>90%)	x	x
1574	23	02A1RA-RC	38	46	21.705	46	22(19/3)	Mid 300	3000610	1233022	0.410924	1039507	0.843056	1018326	200733	57305	0.604789	3942	0.0416033	0.000738771	Admixed (75% America, 16% Europe, 9% EAsia)	x
1574	23	03A1RA-RC	39	47	16.98	47	22(19/3)	Mid 300	8155690	8126059	0.996367	7332847	0.902387	7238298	2939232	91114	0.961605	78941	0.833133	0.695679	Admixed (75% America, 13% Easia, 12% Europe)	x	x
1575	24	02A1RA-RC	40	48	16.95	48	22(19/3)	Mid 300	17180780	17063418	0.993169	15092837	0.884514	14800100	7122838	92901	0.980465	87362	0.922007	0.848468	Admixed (77% Africa, 23% Europe)	x	x
1575	24	03A1RA-RC	41	49	49.05	49	22(19/3)	Mid 300	14150054	14089466	0.995718	13343004	0.94702	13150978	6219434	93322	0.984908	86946	0.917617	0.833914	Admixed (78% Africa, 22% Europe)	x	x
1576	25	02A1RA-RC	42	50	44.25	50	22(19/3)	Mid 300	13887196	13833644	0.996144	13066701	0.94456	12915984	6071289	93255	0.984201	86512	0.913036	0.825661	Europe (>90%)	x	x
1577	26	06B	43	51	14.72	51	27(21/6)	Mid 300	14420376	13496520	0.935934	12825897	0.950311	12503158	3174991	90390	0.953964	71948	0.75933	0.584515	Europe (>90%)	x
1578	27	03B	44	52	138.9	52	27(21/6)	Mid 300	20056966	19997745	0.997047	19526714	0.976446	19261994	9254828	92869	0.980127	87309	0.921448	0.85157	Admixed (82% Africa, 18% Europe)	x	x
1579	28	02A	45	53	51.45	53	14(12/2)	Mid 300	35347778	35219725	0.996377	33164800	0.941654	32762536	12226714	93504	0.986829	90452	0.954618	0.909627	Europe (>90%)	x	x
1579	28	03A	46	54	40.5	54	14(12/2)	Mid 300	36820090	36644860	0.995241	31465446	0.858659	31100602	14410584	92504	0.976275	86991	0.918091	0.862356	Europe (>90%)	x	x
1579	28	04A	47	55	27.825	55	14(12/2)	Mid 300	22271002	21948453	0.985517	18156776	0.827246	17853352	9055393	92480	0.976022	84985	0.89692	0.821471	Europe (>90%)	x	x
1580	29	02A	48	56	39	56	14(12/2)	Mid 300	13257038	13140312	0.991195	11323132	0.86171	11146652	4527877	90285	0.952856	78434	0.827782	0.718961	Europe (>90%)	x	x
1580	29	03A	49	57	34.2	57	14(12/2)	Mid 300	39419704	39218436	0.994894	35960321	0.916924	35258428	14225588	93501	0.986797	90758	0.957848	0.916033	Europe (>90%)	x	x
1580	29	04A	50	58	54.9	58	14(12/2)	Mid 300	34100114	33991544	0.996816	32197977	0.947235	31851550	12704951	93923	0.991251	89871	0.948487	0.899422	Admixed (64% EAsia, 29% Europe, 7% CSAsia)	x	x
1581	30	03A	51	59	2.025	59	14(12/2)	Mid 300	918620	605106	0.658712	261305	0.431833	249962	105209	39939	0.421511	1533	0.0161791	7.38771e-05	Europe (>90%)	x
1581	30	03B	51	60	6.54	60	27(21/6)	Mid 300	11333758	11259946	0.993487	9410842	0.83578	9258054	3867591	92018	0.971146	83068	0.876689	0.765599	Europe (>90%)	x	x
1581	30	04A	52	61	10.365	61	14(12/2)	Mid 300	16726200	15321315	0.916007	11277233	0.736049	10989366	3475653	91891	0.969805	78257	0.825914	0.660165	Admixed (86% Europe, 14% America)	x	x
1581	30	05A	53	62	38.25	62	14(12/2)	Mid 300	32167502	32015588	0.995277	28278715	0.88328	27950706	11452471	93535	0.987156	88379	0.93274	0.87785	Europe (>90%)	x	x
1582	31	02B	54	63	331.5	63	27(21/6)	Mid 300	16826146	16772449	0.996809	16477255	0.9824	16200074	7099525	92693	0.97827	85797	0.90549	0.813629	Europe (>90%)	x	x
1582	31	03A1-ME	55	64	47.7	64	14(12/2)	Mid 300	17049540	14116242	0.827954	10857833	0.769173	10669882	2970963	88597	0.935041	69514	0.733642	0.550184	Europe (>90%)	x	x

## Sheet: TableS3
Table S3. Details about reference datasets for ancestry and kinship allele frequency files in Parabon Fx. (Sub)populations with three letter designators are from 1000 Genomes or HapMap data while those without are from other published data.
Group	(Sub)Population	n=	Parabon Fx Global Ancestry Association	Parabon Fx Regional Ancestry Association	Parabon Fx Kinship Allele Frequency File Association
African Caribbean in Barbados	ACB	95	NA	NA	African American
HapMap African ancestry individuals from SW US	ASW	46	NA	NA	African American
Esan in Nigeria	ESN	97	Africa	W Africa	African
Gambian in Western Division, The Gambia	GWD	113	Africa	W Africa	African
Luhya individuals	LWK	100	Africa	E Africa	African
Mende in Sierra Leone	MSL	81	Africa	W Africa	African
Yoruba individuals	YRI	142	Africa	W Africa	African
Native American	Athabask	11	America	America	Native American
Native American	Bolivian	12	America	America	Native American
Native American	CanadianIndian	3	America	America	Native American
Native American	Chipewyan	1	America	America	Native American
Native American	Colombian	6	America	America	Native American
Native American	Karitiana	4	America	America	Native American
Native American	Maya	6	America	America	Native American
Native American	MXL	3	America	America	Native American
Native American	PEL	24	America	America	Native American
Native American	Pima	10	America	America	Native American
Native American	Surui	3	America	America	Native American
Native American	Tlingit	3	America	America	Native American
Native American	Totonac	16	America	America	Native American
Bengali in Bangladesh	BEB	85	C SAsia	C SAsia	Central/South Asian
HapMap Gujarati India individuals from Texas	GIH	106	C SAsia	C SAsia	Central/South Asian
Indian Telugu in the UK	ITU	101	C SAsia	C SAsia	Central/South Asian
Punjabi HapMap population	PJL	95	C SAsia	C SAsia	Central/South Asian
Sri Lankan Tamil in the UK	STU	99	C SAsia	C SAsia	Central/South Asian
Chinese Dai in Xishuangbanna, China	CDX	91	E Asia	China	East Asian
Han Chinese in Beijing	CHB	146	E Asia	China	East Asian
Chinese in metropolitan Denver, CO	CHD	106	E Asia	China	East Asian
Han Chinese South	CHS	104	E Asia	China	East Asian
Japanese individuals	JPT	120	E Asia	Japan	East Asian
Kinh in Ho Chi minh City, Vietnam	KHV	99	E Asia	S EAsia	East Asian
CEPH individuals	CEU	117	Europe	NEurope	European
HapMap Finnish individuals from Finland	FIN	99	Europe	Finland	European
British individuals from England and Scotland (GBR)	GBR	89	Europe	N Europe	European
Iberian populations in Spain	IBS	107	Europe	S Europe	European
Toscan individuals	TSI	113	Europe	S Europe	European
Colombian in Medellin, Colombia	CLM	94	NA	NA	Latino
HapMap Mexican individuals from LA California	MXL	56	NA	NA	Latino
Peruvian in Lima, Peru	PEL	61	NA	NA	Latino
Puerto Rican in Puerto Rico	PUR	104	NA	NA	Latino
TOTAL		2768

## Sheet: TableS4
Table S4. Threshold calculation for FRS processing using negative controls (NC) and reagent blanks (RB).
Set Name	Data ID	Adapter Type	Number of SNPs Covered (≥1X) (Original Sequencing Event)			Number of SNPs Covered (≥1X) (Resequencing Event)
4	Set4-RB	Single-End	83			N/A
3	Set3-RB	Single-End	172			N/A
D	SetD-RB	Single-End	247			N/A
8	Set8-RB	Single-End	251			N/A
1	Set1-RB1	Single-End	369			N/A
1	Set1-RB2	Single-End	455			N/A
1	Set1-RB3	Single-End	1615			N/A
11	Set11-RB	Single-End	1625			N/A
10	Set10-RB	Single-End	3891			73
2	Set2-RB	Single-End	6427			206
9	Set9-RB	Single-End	9126			106
PME	SetPME-NC	Single-End	10			N/A
R3a	SetR3a-NC	Single-End	51			N/A
R1b	SetR1b-NC	Single-End	60			N/A
R1a	SetR1a-NC	Single-End	92			N/A
7	Set7-NC	Single-End	94			N/A
S	SetS-NC1	Single-End	150			N/A
1	Set1-NC1	Single-End	153			N/A
2	Set2-NC	Single-End	180			N/A
R3b	SetR3b-NC	Single-End	205			N/A
O1	SetO1-NC1	Single-End	267			N/A
R4a	SetR4a-NC	Single-End	305			N/A
S	SetS-NC2	Single-End	313			N/A
O1	SetO1-NC2	Single-End	324			N/A
D	SetD-NC1	Single-End	364			N/A
4	Set4-NC	Single-End	376			N/A
1	Set1-NC2	Single-End	616			N/A
NH	SetNH-NC	Single-End	718			N/A
D	SetD-NC2	Single-End	736			N/A
3	Set3-NC	Single-End	866			N/A
M	SetM-NC1	Single-End	917			N/A
F	SetF-NC	Single-End	1468			N/A
S	SetS-NC3	Single-End	1722			N/A
1	Set1-NC3	Single-End	2632			N/A
O2	SetO2-NC1	Single-End	2805			N/A
M	SetM-NC2	Single-End	2958			54
S	SetS-NC4	Single-End	3114			0
8	Set8-NC	Single-End	4114			273
O1	SetO1-NC3	Single-End	5089			N/A
9	Set9-NC	Single-End	8650			150
O2	SetO2-NC2	Single-End	9429			N/A
O1	SetO1-NC4	Single-End	9585			N/A
O2	SetO2-NC3	Single-End	9914			N/A
V	SetV-NC	Single-End	12490			87
11	Set11-NC	Single-End	13014			321
10	Set10-NC	Single-End	24130			N/A
R4b	SetR4b-NC	Single-End	90343			N/A
P	SetP-RB1	UDI	22			N/A
P	SetP-RB2	UDI	46			N/A
P	SetP-NC1	UDI	15			N/A
P	SetP-NC2	UDI	25			N/A
P	SetP-NC3	UDI	28			N/A
P	SetP-NC4	UDI	29			N/A
P	SetP-NC5	UDI	4			N/A
I	SetI-NC	UDI	106			N/A
			Single-End Adapters			Resequenced+UDI Adapters
			All	RB	NC	All
			(n=47)	(n=11)	(n=36)	(n=17)
Average¥			3090.7	2205.55	3368.89	90.8824
Minimum¥			10	83	10	0
Maximum¥			24130	9126	24130	321
Standard Deviation¥			4836.39	3032.72	5283.93	95.3512
Average+3*Standard Deviation			17599.9	11303.7	19220.7	376.936
Average+10*Standard Deviation			51454.6	32532.7	56208.2	1044.39
¥Excluding lab contamination (yellow)

## Sheet: TableS5
Table S5. Threshold calculation for skeletal sample processing using negative controls (NC) and reagent blanks (RB). Yellow indicates contamination traced to lab processing.
Set Name	Control Name	Data ID	Number of SNPs Covered (≥1X)
16	RB	Set16-RB	0
18	RB	Set18-RB	0
NH	RB	SetNH-RB	0
P	RB	SetP-RB	0
O	RB3	SetO-RB3	9
21	RB	Set21-RB	11
18	RB	Set18-RB-RS3	12
2D	RB	Set2D-RB-RS	13
2D	RB	Set2D-RB	17
O	RB2	SetO-RB2	18
18	RB	Set18-RB-RS2	20
16	RB	Set16-RB-RS	22
18	RB	Set18-RB-RS4	23
20	RB	Set20-RB	23
22	RB	Set22-RB-RS	25
22	RB	Set22-RB	28
18	RB	Set18-RB-RS	30
NH	RB	SetNH-RB-RS	30
2F	RB	Set2F-RB-RS	33
NH	RB	SetNH-RB-RS2	36
2F	RB	Set2F-RB	41
15	RB	Set15-RB	46
16	RB	Set16-RB-RS2	46
15	RB	Set15-RB-RS2	54
O	RB1	SetO-RB1	55
15	RB	Set15-RB-RS	62
15	RB	Set15-RB-RS3	72
2E	RB	Set2E-RB-RS	85
2E	RB	Set2E-RB	95
8	RB	Set8-RB	147
T	RB	SetT-RB	559
LM	RB	SetLM-RB	2963
Q	RB	SetQ-RB	2981
8	NC	Set8-NC	0
15	NC	Set15-NC	0
15	NC	Set15-NC-RS	0
15	NC	Set15-NC-RS2	0
16	NC	Set16-NC	0
16	NC	Set16-NC-RS	0
16	NC	Set16-NC-RS2	0
18	NC	Set18-NC	0
18	NC	Set18-NC-RS	0
18	NC	Set18-NC-RS2	0
18	NC	Set18-NC-RS3	0
18	NC	Set18-NC-RS4	0
20	NC	Set20-NC	0
21	NC	Set21-NC	0
22	NC	Set22-NC-RS	0
2D	NC	Set2D-NC-RS	0
2E	NC	Set2E-NC	0
2E	NC	Set2E-NC-RS	0
2F	NC	Set2F-NC-RS	0
M	NC	SetM-NC	0
NH	NC	SetNH-NC	0
NH	NC	SetNH-NC-RS	0
NH	NC	SetNH-NC-RS2	0
P	NC	SetP-NC	0
O	NC1	SetO-NC1	0
O	NC3	SetO-NC3	0
Q	NC	SetQ-NC	2
15	NC	Set15-NC-RS3	5
O	NC2	SetO-NC2	5
22	NC	Set22-NC	8
T	NC	SetT-NC	10
2D	NC	Set2D-NC	16
2F	NC	Set2F-NC	35
			All	RB	NC
			(n=63)	(n=30)	(n=33)
Average¥			18	35.1	2.45455
Minimum¥			0	0	0
Maximum¥			147	147	35
Standard Deviation¥			28.0242	32.4009	6.84695
Average+3*Standard Deviation			102.073	132.303	22.9954
Average+10*Standard Deviation			298.242	359.109	70.924
¥Excluding lab contamination (yellow)

## Sheet: TableS6
Table S6. Number of kinship inferences run with each allele frequency file (FF) in Parabon Fx for the 95K panel. The allele FF used was based on the Fx-inferred global ancestry of the skeletal sample.
FF	African	(Native) American	Central/ South Asian	East Asian	European	African American	Latino	Total
Related Pairs	0	1	0	0	47	4	10	62
Unrelated Pairs	0	46	0	0	1410	137	272	1865

## Sheet: FigureS1
Figure S1. Number of 95K SNPs recovered ≥1X for the skeletal sample (x-axis) compared to the number of 95K SNPs recovered ≥1X shared between the skeletal sample and FRS being comparted (overlapping SNPs) after linkage disequilibrium pruning in kinship analysis between related pairs.

## Sheet: Figure S2
Figure S2. Number of 95K SNPs recovered ≥1X for the skeletal sample (x-axis) compared to the posterior probability for most likely relationship inferences of unrelated.

## Sheet: TableS7
Table S7. False positive comparisons with strong statistical support (log10 LR ≥4 and PP ≥0.9999). LR- Likelihood ratio; PP- Posterior probability; LD- linkage disequilibrium.																							Inferred Ancestry of Source Sample (Skeletal)					Inferred Ancestry of Comparison Sample (FRS)
Source Sample (Skeletal)	Comparison Sample (FRS)	LR vs. Unrelated Self	LR vs. Unrelated Parent-Child	LR vs. Unrelated Full Siblings	LR vs. Unrelated 2nd Degree	LR vs. Unrelated 3rd Degree	LR vs. Unrelated 4th Degree	Most Likely Relationship Category	PP Self	PP Parent-Child	PP Full Siblings	PP 2nd Degree	PP 3rd Degree	PP 4th Degree	PP Unrelated	Number of SNPs (Source)	Number of SNPs (Target)	Overlapping SNPs After LD Pruning	Allele Frequency File Selected	LR of Most Likely Relationship Category	log10 LR of Most Likely Relationship Category	PP of Most Likely Relationship Category	Africa	America	Central/ South Asia	East Asia	Europe	Africa2	America2	Central/ South Asia2	East Asia3	Europe2
1563-3	1569-03B	1E-13096.67	1E-542.61	1E-549.56	1.18715e-99	2.09092e-12	15745.1	4thDegree	0	0	0	7.53937e-104	1.3279e-16	0.99994	6e-05	33608	89288	27746	Latino	15745.1	4.19715	0.99994	0.1086	0.3282	0	0	0.5632	0	0	0	0	1
1563-4	1570-05A1RA	1E-7513.55	8.96676e-272	3.28574e-285	3.5413e-45	0.06374	94216.6	4thDegree	0	9.51706e-277	3.48739e-290	3.75864e-50	6.76548e-07	0.99999	1e-05	18848	91562	16926	Latino	94216.6	4.97413	0.99999	0.1049	0.3161	0	0	0.5791	0	0	0	0	1
1575-1-4	1579-02A	1E-108825.80	1E-3370.00	1E-1887.32	4.78367e-306	149662000000	3.53557e+51	4thDegree	0	0	0	0	4.23305e-41	1	2.8284e-52	71488	92988	52164	African American	3.53557e+51	51.5485	1	0.7103	0	0	0	0.2897	0	0	0	0	1
1575-1-4	1580-02A	1E-92219.84	1E-3263.30	1E-1838.31	2.42507e-289	6.51721e+16	1.46814e+54	4thDegree	0	0	0	0	4.43909e-38	1	6.81134e-55	71488	89824	51772	African American	1.46814e+54	54.1668	1	0.7103	0	0	0	0.2897	0	0	0	0	1
1575-1-4	1556-03B	1E-92598.20	1E-3174.23	1E-1835.30	2.86168e-284	9.49766e+18	8.1344e+54	4thDegree	0	0	0	0	1.16759e-36	1	1.22935e-55	71488	92266	52088	African American	8.1344e+54	54.9103	1	0.7103	0	0	0	0.2897	0	0	0	0	1
1575-1-4	1558-04A1RA	1E-91288.87	1E-3210.73	1E-1819.63	2.28663e-276	1.55134e+25	5.55048e+58	4thDegree	0	0	0	0	2.79496e-34	1	1.80165e-59	71488	91276	52005	African American	5.55048e+58	58.7443	1	0.7103	0	0	0	0.2897	0	0	0	0	1
1575-1-4	1559-03B	1E-74694.97	1E-3314.06	1E-1865.50	2.18494e-303	729476000000	2.22322e+52	4thDegree	0	0	0	0	3.28117e-41	1	4.49798e-53	71488	90719	51859	African American	2.22322e+52	52.347	1	0.7103	0	0	0	0.2897	0	0	0	0	1
1575-1-4	1559-04A	1E-90918.55	1E-3406.99	1E-1892.77	2.40000E-321	98.1393	1.30235e+46	4thDegree	0	0	0	0	7.53555e-45	1	7.67841e-47	71488	92192	52098	African American	1.30235e+46	46.1147	1	0.7103	0	0	0	0.2897	0	0	0	0	1
1575-1-4	1560-03A	1E-89484.73	1E-3316.38	1E-1906.10	1.14778E-317	123.519	1.05108e+46	4thDegree	0	0	0	0	1.17516e-44	1	9.51403e-47	71488	92275	52108	African American	1.05108e+46	46.0216	1	0.7103	0	0	0	0.2897	0	0	0	0	1
1575-1-4	1561-03A1	1E-89924.04	1E-3074.14	1E-1813.18	6.09117e-265	4.67905e+28	2.61577e+60	4thDegree	0	0	0	0	1.78879e-32	1	3.82297e-61	71488	92627	52095	African American	2.61577e+60	60.4176	1	0.7103	0	0	0	0.2897	0	0	0	0	1
1575-1-4	1568-02A1	1E-64981.33	1E-3225.47	1E-1809.43	3.89656e-290	301381000000000	4.51549e+52	4thDegree	0	0	0	0	6.67438e-39	1	2.2146e-53	71488	89768	51744	African American	4.51549e+52	52.6547	1	0.7103	0	0	0	0.2897	0	0	0	0	1
1575-1-4	1563-05B	1E-79310.22	1E-2984.44	1E-1805.78	1.07163e-290	3042990	8.96997e+45	4thDegree	0	0	0	0	3.39242e-40	1	1.11483e-46	71488	91605	51956	African American	8.96997e+45	45.9528	1	0.7103	0	0	0	0.2897	0.0541	0.1514	0	0.0322	0.7623
1575-1-4	1564-03A1RA	1E-102034.63	1E-3309.28	1E-1891.54	3.05771e-308	1584410	1.1267e+48	4thDegree	0	0	0	0	1.40624e-42	1	8.87547e-49	71488	92330	52135	African American	1.1267e+48	48.0518	1	0.7103	0	0	0	0.2897	0	0	0	0	1
1575-1-4	1565-03A	1E-104804.72	1E-3286.13	1E-1914.53	2.90423E-314	90197.9	2.35162e+48	4thDegree	0	0	0	0	3.83557e-44	1	4.2524e-49	71488	92967	52208	African American	2.35162e+48	48.3714	1	0.7103	0	0	0	0.2897	0	0	0	0	1
1575-1-4	1565-04A1	1E-60617.17	1E-3264.70	1E-1841.96	9.04161e-306	412700	7.6082e+47	4thDegree	0	0	0	0	5.42442e-43	1	1.31437e-48	71488	89982	51810	African American	7.6082e+47	47.8813	1	0.7103	0	0	0	0.2897	0	0	0	0	1
1575-1-4	1565-05B	1E-97975.12	1E-3283.01	1E-1879.26	4.39484e-304	195676000000	1.87626e+52	4thDegree	0	0	0	0	1.0429e-41	1	5.32975e-53	71488	92464	52131	African American	1.87626e+52	52.2733	1	0.7103	0	0	0	0.2897	0	0	0	0	1
1575-1-4	1566-06B	1E-86866.29	1E-3257.31	1E-1858.27	2.43104e-295	4772470000000000	3.10593e+54	4thDegree	0	0	0	0	1.53657e-39	1	3.21965e-55	71488	91922	52047	African American	3.10593e+54	54.4922	1	0.7103	0	0	0	0.2897	0	0	0	0	1
1575-1-4	1566-07B	1E-93297.27	1E-3220.92	1E-1897.78	5.95884E-311	51873.7	7.67809e+47	4thDegree	0	0	0	0	6.75606e-44	1	1.30241e-48	71488	92006	52050	African American	7.67809e+47	47.8853	1	0.7103	0	0	0	0.2897	0	0	0	0	1
1575-1-4	1567-05A1	1E-65417.60	1E-3231.98	1E-1783.59	7.49553e-282	4.79855e+17	1.79959e+53	4thDegree	0	0	0	0	2.66647e-36	1	5.55682e-54	71488	89389	51672	African American	1.79959e+53	53.2552	1	0.7103	0	0	0	0.2897	0	0	0.0362	0	0.9638
1575-1-4	1567-06A1	1E-78826.79	1E-3337.28	1E-1870.20	2.77047e-298	15654900000000	9.50801e+51	4thDegree	0	0	0	0	1.6465e-39	1	1.05174e-52	71488	91435	52066	African American	9.50801e+51	51.9781	1	0.7103	0	0	0	0.2897	0	0	0	0	1
1575-1-4	1567-07A1	1E-62378.41	1E-3252.44	1E-1817.70	5.23107e-296	226792000000	2.96416e+50	4thDegree	0	0	0	0	7.65115e-40	1	3.37364e-51	71488	89943	51748	African American	2.96416e+50	50.4719	1	0.7103	0	0	0	0.2897	0	0	0	0	1
1575-1-4	1572-02A1	1E-98350.37	1E-3186.19	1E-1833.49	7.76414e-275	7.42122e+26	1.42226e+60	4thDegree	0	0	0	0	5.2179e-34	1	7.03106e-61	71488	92682	52154	African American	1.42226e+60	60.153	1	0.7103	0	0	0	0.2897	0	0	0	0	1
1575-1-4	1568-03A1	1E-64814.86	1E-3318.44	1E-1854.22	4.82114e-302	1301740000	3.73803e+49	4thDegree	0	0	0	0	3.48243e-41	1	2.67521e-50	71488	90565	51855	African American	3.73803e+49	49.5726	1	0.7103	0	0	0	0.2897	0	0	0	0	1
1575-1-4	1568-04A1	1E-58173.94	1E-3229.51	1E-1838.60	6.9606e-308	6988.54	4.55205e+46	4thDegree	0	0	0	0	1.53525e-43	1	2.19681e-47	71488	89213	51566	African American	4.55205e+46	46.6582	1	0.7103	0	0	0	0.2897	0	0	0	0	1
1575-1-4	1569-03B	1E-68070.51	1E-2906.06	1E-1720.35	5.97003e-260	3.00273e+23	1.71451e+55	4thDegree	0	0	0	3.48206E-315	1.75136e-32	1	5.83257e-56	71488	89288	51104	African American	1.71451e+55	55.2341	1	0.7103	0	0	0	0.2897	0	0	0	0	1
1575-1-4	1569-04B	1E-101014.28	1E-3176.39	1E-1802.38	2.49894e-266	5.7651e+30	5.43659e+61	4thDegree	0	0	0	0	1.06043e-31	1	1.83939e-62	71488	92555	52145	African American	5.43659e+61	61.7353	1	0.7103	0	0	0	0.2897	0	0	0	0	1
1575-1-4	1570-05A1RA	1E-90833.03	1E-3306.93	1E-1956.84	1E-327.50	0.00156	7.46565e+43	4thDegree	0	0	0	0	2.09626e-47	1	1.33947e-44	71488	91562	52050	African American	7.46565e+43	43.8731	1	0.7103	0	0	0	0.2897	0	0	0	0	1
1575-1-4	1570-06A	1E-98725.88	1E-3395.76	1E-1931.26	1E-327.38	0.00925	2.17701e+44	4thDegree	0	0	0	0	4.24946e-47	1	4.59345e-45	71488	91657	52040	African American	2.17701e+44	44.3379	1	0.7103	0	0	0	0.2897	0	0	0	0	1
1575-1-4	1571-03B	1E-102864.00	1E-3330.06	1E-1885.04	1.44599e-294	2.4855e+17	2.34278e+55	4thDegree	0	0	0	0	1.06092e-38	1	4.26844e-56	71488	92643	52141	African American	2.34278e+55	55.3697	1	0.7103	0	0	0	0.2897	0	0	0	0	1
1575-1-4	1572-03A1	1E-70421.88	1E-3011.81	1E-1808.98	3.12915e-295	55423700	7.39548e+47	4thDegree	0	0	0	0	7.49427e-41	1	1.35218e-48	71488	90869	51644	African American	7.39548e+47	47.869	1	0.7103	0	0	0	0.2897	0	0	0	0	1
1575-1-4	1572-04A1	1E-66920.20	1E-2891.26	1E-1743.75	1.17157e-269	5.83156e+17	2.67795e+52	4thDegree	0	0	0	4.40000E-322	2.17762e-35	1	3.7342e-53	71488	90121	51410	African American	2.67795e+52	52.4278	1	0.7103	0	0	0	0.2897	0	0	0	0	1
1575-1-4	1574-03A1RA	1E-89284.40	1E-3981.77	1E-2141.39	1E-412.18	1.05626e-35	1.10659e+30	4thDegree	0	0	0	0	9.54521e-66	1	9.03681e-31	71488	90651	51961	African American	1.10659e+30	30.044	1	0.7103	0	0	0	0.2897	0	0.7457	0	0.1303	0.124
1575-1-4	1579-03A	1E-109134.08	1E-3446.24	1E-1947.72	1E-333.98	0.00029	1.76198e+44	4thDegree	0	0	0	0	1.66678e-48	1	5.67542e-45	71488	92038	52097	African American	1.76198e+44	44.246	1	0.7103	0	0	0	0.2897	0	0	0	0	1
1575-1-4	1579-04A	1E-101605.19	1E-3215.69	1E-1854.01	5.22738e-281	1.59736e+23	1.37752e+58	4thDegree	0	0	0	0	1.15959e-35	1	7.25942e-59	71488	91300	52072	African American	1.37752e+58	58.1391	1	0.7103	0	0	0	0.2897	0	0	0	0	1
1575-1-4	1580-03A	1E-104274.38	1E-3212.43	1E-1887.85	1.06744e-300	1700320000000	1.60323e+52	4thDegree	0	0	0	0	1.06056e-40	1	6.23741e-53	71488	93031	52196	African American	1.60323e+52	52.205	1	0.7103	0	0	0	0.2897	0	0	0	0	1
1575-1-4	1580-04A	1E-108923.27	1E-3463.56	1E-2032.41	1E-379.39	1.98983e-30	4.3459e+29	4thDegree	0	0	0	0	4.57865e-60	1	2.30102e-30	71488	92724	52179	African American	4.3459e+29	29.6381	1	0.7103	0	0	0	0.2897	0	0	0.0728	0.6391	0.2881
1575-1-4	1581-03B	1E-87222.59	1E-3180.75	1E-1823.70	7.60195e-272	9.05438e+25	5.21085e+58	4thDegree	0	0	0	0	1.7376e-33	1	1.91907e-59	71488	91555	52063	African American	5.21085e+58	58.7169	1	0.7103	0	0	0	0.2897	0	0.0548	0	0	0.9452
1575-1-4	1581-04A	1E-66574.70	1E-3086.93	1E-1849.94	2.23842E-311	7.06891	4.08814e+44	4thDegree	0	0	0	0	1.72913e-44	1	2.4461e-45	71488	90754	51859	African American	4.08814e+44	44.6115	1	0.7103	0	0	0	0.2897	0	0.1363	0	0	0.8637
1575-1-4	1581-05A	1E-105887.62	1E-3237.30	1E-1859.20	4.32129e-288	2.30165e+20	7.52941e+56	4thDegree	0	0	0	0	3.05687e-37	1	1.32812e-57	71488	92334	52137	African American	7.52941e+56	56.8768	1	0.7103	0	0	0	0.2897	0	0	0	0	1
1575-1-4	1569-02A1RA	1E-87926.99	1E-3158.36	1E-1787.39	3.50771e-257	1.53948e+34	1.52418e+63	4thDegree	0	0	0	2.30140E-320	1.01004e-29	1	6.56088e-64	71488	91149	52014	African American	1.52418e+63	63.183	1	0.7103	0	0	0	0.2897	0	0	0	0	1
1575-1-4	1582-03A1	1E-65793.40	1E-3194.57	1E-1759.24	2.95804e-262	3.88343e+30	3.58072e+61	4thDegree	0	0	0	1.00000E-323	1.08454e-31	1	2.79273e-62	71488	88139	51574	African American	3.58072e+61	61.554	1	0.7103	0	0	0	0.2897	0	0	0	0	1
1575-1-4	1573-02A1RA	1E-81797.33	1E-3272.36	1E-1815.49	9.93019e-284	8.62106e+18	9.53266e+54	4thDegree	0	0	0	0	9.04371e-37	1	1.04902e-55	71488	90537	51915	African American	9.53266e+54	54.9792	1	0.7103	0	0	0	0.2897	0	0	0	0	1
1575-1-4	1576-02A1RA	1E-101206.34	1E-3419.23	1E-1953.17	1E-333.34	4.18847e-06	1.40377e+42	4thDegree	0	0	0	0	2.98373e-48	1	7.12367e-43	71488	92075	52096	African American	1.40377e+42	42.1473	1	0.7103	0	0	0	0.2897	0	0	0	0	1
1575-1-4	1562-02B	1E-70168.55	1E-3024.01	1E-1778.56	2.12684e-274	1.57735e+20	9.44806e+54	4thDegree	0	0	0	0	1.6695e-35	1	1.05842e-55	71488	90813	51754	African American	9.44806e+54	54.9753	1	0.7103	0	0	0	0.2897	0	0	0	0	1
1575-1-4	1571-02B	1E-73147.35	1E-2998.21	1E-1809.49	7.85041e-297	1037630	2.92815e+46	4thDegree	0	0	0	0	3.54362e-41	1	3.41512e-47	71488	90225	51470	African American	2.92815e+46	46.4666	1	0.7103	0	0	0	0.2897	0	0	0	0	1
1575-1-4	1582-02B	1E-94565.73	1E-3208.17	1E-1891.70	4.36303e-305	171495000000	3.44275e+52	4thDegree	0	0	0	0	4.98135e-42	1	2.90466e-53	71488	92225	52119	African American	3.44275e+52	52.5369	1	0.7103	0	0	0	0.2897	0	0	0	0	1
1578-1-5	1579-02A	1E-38632.65	1E-1245.23	1E-1131.08	2.88142e-204	2.00052e-16	8.31708e+16	4thDegree	0	0	0	3.46446e-221	2.40532e-33	1	1.20235e-17	47322	92988	37626	African American	8.31708e+16	16.92	1	0.777	0	0	0	0.223	0	0	0	0	1
1578-1-5	1580-02A	1E-35559.02	1E-1208.76	1E-1104.65	1.8457e-193	2.05425e-13	4.71897e+17	4thDegree	0	0	0	3.91123e-211	4.35317e-31	1	2.11911e-18	47322	89824	37438	African American	4.71897e+17	17.6738	1	0.777	0	0	0	0.223	0	0	0	0	1
1578-1-5	1568-02A1	1E-28890.82	1E-1177.65	1E-1058.11	9.2115e-186	6.96862e-10	2.47857e+19	4thDegree	0	0	0	3.71646e-205	2.81155e-29	1	4.03459e-20	47322	89768	37378	African American	2.47857e+19	19.3942	1	0.777	0	0	0	0.223	0	0	0	0	1
1578-1-5	1572-02A1	1E-36631.66	1E-1196.09	1E-1092.64	8.92135e-184	2.77375e-07	1.0107e+21	4thDegree	0	0	0	8.82688e-205	2.74438e-28	1	9.89411e-22	47322	92682	37607	African American	1.0107e+21	21.0046	1	0.777	0	0	0	0.223	0	0	0	0	1
1578-1-5	1556-03B	1E-35192.22	1E-1205.84	1E-1085.08	3.19323e-187	3.17753e-07	2.06873e+22	4thDegree	0	0	0	1.54357e-209	1.53599e-29	1	4.83389e-23	47322	92266	37573	African American	2.06873e+22	22.3157	1	0.777	0	0	0	0.223	0	0	0	0	1
1578-1-5	1558-04A1RA	1E-35210.40	1E-1159.34	1E-1063.56	6.95504e-172	0.40415	2.99396e+24	4thDegree	0	0	0	2.32302e-196	1.34987e-25	1	3.34005e-25	47322	91276	37529	African American	2.99396e+24	24.4762	1	0.777	0	0	0	0.223	0	0	0	0	1
1578-1-5	1559-03B	1E-31048.69	1E-1191.54	1E-1088.52	2.37029e-190	2.78613e-10	1.6518e+20	4thDegree	0	0	0	1.43497e-210	1.68672e-30	1	6.05398e-21	47322	90719	37480	African American	1.6518e+20	20.218	1	0.777	0	0	0	0.223	0	0	0	0	1
1578-1-5	1559-04A	1E-36036.71	1E-1246.76	1E-1150.68	3.86193e-208	2.28675e-18	1.71117e+16	4thDegree	0	0	0	2.25689e-224	1.33637e-34	1	5.84395e-17	47322	92192	37591	African American	1.71117e+16	16.2333	1	0.777	0	0	0	0.223	0	0	0	0	1
1578-1-5	1560-03A	1E-35837.35	1E-1234.60	1E-1125.75	7.97725e-200	1.11464e-14	3.91376e+17	4thDegree	0	0	0	2.03826e-217	2.848e-32	1	2.55509e-18	47322	92275	37593	African American	3.91376e+17	17.5926	1	0.777	0	0	0	0.223	0	0	0	0	1
1578-1-5	1561-03A1	1E-34948.23	1E-1174.24	1E-1062.81	5.35692e-175	0.03325	1.52335e+24	4thDegree	0	0	0	3.51654e-199	2.18251e-26	1	6.56447e-25	47322	92627	37566	African American	1.52335e+24	24.1828	1	0.777	0	0	0	0.223	0	0	0	0	1
1578-1-5	1563-05B	1E-31159.52	1E-1129.27	1E-1030.94	1.73949e-177	1.20257e-08	1.27228e+19	4thDegree	0	0	0	1.36722e-196	9.45208e-28	1	7.8599e-20	47322	91605	37499	African American	1.27228e+19	19.1046	1	0.777	0	0	0	0.223	0.0541	0.1514	0	0.0322	0.7623
1578-1-5	1564-03A1RA	1E-37916.57	1E-1247.82	1E-1141.17	3.03646e-209	3.05335e-19	4185540000000000	4thDegree	0	0	0	7.25464e-225	7.29499e-35	1	2.38918e-16	47322	92330	37591	African American	4185540000000000	15.6218	1	0.777	0	0	0	0.223	0	0	0	0	1
1578-1-5	1565-03A	1E-37765.77	1E-1196.89	1E-1101.88	6.42714e-190	7.84298e-10	2.94795e+20	4thDegree	0	0	0	2.18021e-210	2.66049e-30	1	3.39219e-21	47322	92967	37646	African American	2.94795e+20	20.4695	1	0.777	0	0	0	0.223	0	0	0	0	1
1578-1-5	1565-04A1	1E-27816.03	1E-1194.67	1E-1076.72	1.01618e-196	1.29085e-16	3177100000000000	4thDegree	0	0	0	3.19845e-212	4.06299e-32	1	3.14752e-16	47322	89982	37455	African American	3177100000000000	15.502	1	0.777	0	0	0	0.223	0	0	0	0	1
1578-1-5	1565-05B	1E-36627.94	1E-1237.21	1E-1120.84	2.6292e-203	1.69662e-17	5476810000000000	4thDegree	0	0	0	4.80061e-219	3.09783e-33	1	1.82588e-16	47322	92464	37611	African American	5476810000000000	15.7385	1	0.777	0	0	0	0.223	0	0	0	0	1
1578-1-5	1566-06B	1E-34233.70	1E-1176.25	1E-1064.99	3.33098e-174	0.21236	5.83444e+24	4thDegree	0	0	0	5.70917e-199	3.63985e-26	1	1.71396e-25	47322	91922	37550	African American	5.83444e+24	24.766	1	0.777	0	0	0	0.223	0	0	0	0	1
1578-1-5	1566-07B	1E-35240.82	1E-1209.75	1E-1086.16	7.05547e-188	6.249e-08	4.77974e+21	4thDegree	0	0	0	1.47612e-209	1.30739e-29	1	2.09216e-22	47322	92006	37576	African American	4.77974e+21	21.6794	1	0.777	0	0	0	0.223	0	0	0	0	1
1578-1-5	1567-05A1	1E-29173.76	1E-1199.47	1E-1078.88	1.74531e-196	2.32652e-15	6.00503e+16	4thDegree	0	0	0	2.90642e-213	3.87429e-32	1	1.66527e-17	47322	89389	37374	African American	6.00503e+16	16.7785	1	0.777	0	0	0	0.223	0	0	0.0362	0	0.9638
1578-1-5	1567-06A1	1E-33108.58	1E-1212.89	1E-1104.74	7.06831e-198	1.81247e-14	3.02863e+17	4thDegree	0	0	0	2.33383e-215	5.98445e-32	1	3.30182e-18	47322	91435	37569	African American	3.02863e+17	17.4812	1	0.777	0	0	0	0.223	0	0	0	0	1
1578-1-5	1567-07A1	1E-28018.41	1E-1218.66	1E-1097.61	1.21367e-210	1.3554e-24	133239000000	4thDegree	0	0	0	9.10899e-222	1.01728e-35	1	7.50532e-12	47322	89943	37385	African American	133239000000	11.1246	1	0.777	0	0	0	0.223	0	0	0	0	1
1578-1-5	1568-03A1	1E-28946.01	1E-1163.63	1E-1032.94	1.02769e-176	0.00015	2.6711e+22	4thDegree	0	0	0	3.84743e-199	5.55118e-27	1	3.74377e-23	47322	90565	37439	African American	2.6711e+22	22.4267	1	0.777	0	0	0	0.223	0	0	0	0	1
1578-1-5	1568-04A1	1E-26870.75	1E-1178.79	1E-1074.00	1.02658e-190	1.84924e-13	2.0793e+17	4thDegree	0	0	0	4.93714e-208	8.89357e-31	1	4.8093e-18	47322	89213	37312	African American	2.0793e+17	17.3179	1	0.777	0	0	0	0.223	0	0	0	0	1
1578-1-5	1569-02A1RA	1E-34561.62	1E-1197.37	1E-1082.30	1.03124e-187	5.54073e-09	2.40772e+20	4thDegree	0	0	0	4.28308e-208	2.30124e-29	1	4.15331e-21	47322	91149	37527	African American	2.40772e+20	20.3816	1	0.777	0	0	0	0.223	0	0	0	0	1
1578-1-5	1569-03B	1E-27916.20	1E-1160.86	1E-1052.25	3.50417e-198	5.89753e-20	14487900000000	4thDegree	0	0	0	2.41869e-211	4.07067e-33	1	6.90232e-14	47322	89288	36934	African American	14487900000000	13.161	1	0.777	0	0	0	0.223	0	0	0	0	1
1578-1-5	1569-04B	1E-37983.26	1E-1292.82	1E-1170.02	7.41599e-230	4.01203e-31	783636000	4thDegree	0	0	0	9.46357e-239	5.11976e-40	1	1.2761e-09	47322	92555	37614	African American	783636000	8.89411	1	0.777	0	0	0	0.223	0	0	0	0	1
1578-1-5	1570-05A1RA	1E-35728.27	1E-1253.84	1E-1139.64	2.26562e-213	3.95617e-23	4323580000000	4thDegree	0	0	0	5.24014e-226	9.15022e-36	1	2.3129e-13	47322	91562	37554	African American	4323580000000	12.6358	1	0.777	0	0	0	0.223	0	0	0	0	1
1578-1-5	1570-06A	1E-37291.12	1E-1303.71	1E-1171.58	1.14476e-229	1.52274e-30	1714840000	4thDegree	0	0	0	6.67557e-239	8.87978e-40	1	5.83143e-10	47322	91657	37550	African American	1714840000	9.23422	1	0.777	0	0	0	0.223	0	0	0	0	1
1578-1-5	1573-02A1RA	1E-33631.77	1E-1245.91	1E-1126.05	2.63142e-213	2.12942e-23	4507610000000	4thDegree	0	0	0	5.83773e-226	4.72405e-36	1	2.21847e-13	47322	90537	37492	African American	4507610000000	12.6539	1	0.777	0	0	0	0.223	0	0	0	0	1
1578-1-5	1571-03B	1E-37836.80	1E-1241.68	1E-1123.22	8.59719e-198	3.32611e-13	2.5598e+18	4thDegree	0	0	0	3.35854e-216	1.29936e-31	1	3.90655e-19	47322	92643	37608	African American	2.5598e+18	18.4082	1	0.777	0	0	0	0.223	0	0	0	0	1
1578-1-5	1576-02A1RA	1E-36638.92	1E-1172.28	1E-1061.96	8.99899e-170	90.9136	1.14469e+26	4thDegree	0	0	0	7.86153e-196	7.94223e-25	1	8.73601e-27	47322	92075	37585	African American	1.14469e+26	26.0587	1	0.777	0	0	0	0.223	0	0	0	0	1
1578-1-5	1572-03A1	1E-28719.29	1E-1119.87	1E-1010.74	8.05135e-166	0.78497	6.27712e+23	4thDegree	0	0	0	1.28265e-189	1.25052e-24	1	1.59309e-24	47322	90869	37292	African American	6.27712e+23	23.7978	1	0.777	0	0	0	0.223	0	0	0	0	1
1578-1-5	1572-04A1	1E-27401.65	1E-1080.21	1E-1015.33	7.72107e-162	2.45207	5.9385e+23	4thDegree	0	0	0	1.30017e-185	4.12911e-24	1	1.68393e-24	47322	90121	37118	African American	5.9385e+23	23.7737	1	0.777	0	0	0	0.223	0	0	0	0	1
1578-1-5	1579-03A	1E-38404.16	1E-1252.17	1E-1129.86	4.40973e-205	1.85741e-16	1.47726e+17	4thDegree	0	0	0	2.98506e-222	1.25733e-33	1	6.76927e-18	47322	92038	37576	African American	1.47726e+17	17.1695	1	0.777	0	0	0	0.223	0	0	0	0	1
1578-1-5	1579-04A	1E-37480.62	1E-1280.31	1E-1188.01	1.30393e-235	3.95634e-35	2165740	4thDegree	0	0	0	6.02072e-242	1.82678e-41	1	4.61736e-07	47322	91300	37573	African American	2165740	6.33561	1	0.777	0	0	0	0.223	0	0	0	0	1
1578-1-5	1580-03A	1E-37390.02	1E-1165.21	1E-1050.35	7.59547e-166	3085.94	5.25662e+26	4thDegree	0	0	0	1.44493e-192	5.87057e-24	1	1.90236e-27	47322	93031	37639	African American	5.25662e+26	26.7207	1	0.777	0	0	0	0.223	0	0	0	0	1
1578-1-5	1580-04A	1E-38081.53	1E-1287.67	1E-1168.10	3.09188e-228	4.66358e-30	3994000000	4thDegree	0	0	0	7.74131e-238	1.16765e-39	1	2.50375e-10	47322	92724	37627	African American	3994000000	9.60141	1	0.777	0	0	0	0.223	0	0	0.0728	0.6391	0.2881
1578-1-5	1581-03B	1E-35211.76	1E-1212.48	1E-1109.65	1.47222e-193	1.42949e-12	2.6192e+18	4thDegree	0	0	0	5.62086e-212	5.45774e-31	1	3.81795e-19	47322	91555	37545	African American	2.6192e+18	18.4182	1	0.777	0	0	0	0.223	0	0.0548	0	0	0.9452
1578-1-5	1581-04A	1E-29145.74	1E-1169.90	1E-1086.12	5.16277e-194	3.73645e-17	436623000000000	4thDegree	0	0	0	1.18243e-208	8.55763e-32	1	2.29031e-15	47322	90754	37393	African American	436623000000000	14.6401	1	0.777	0	0	0	0.223	0	0.1363	0	0	0.8637
1578-1-5	1581-05A	1E-37626.89	1E-1210.80	1E-1118.39	3.50735e-199	3.78275e-16	1.11213e+16	4thDegree	0	0	0	3.15371e-215	3.40134e-32	1	8.99171e-17	47322	92334	37586	African American	1.11213e+16	16.0462	1	0.777	0	0	0	0.223	0	0	0	0	1
1578-1-5	1582-03A1	1E-29145.55	1E-1194.42	1E-1091.29	8.33847e-197	9.48839e-15	3.03371e+17	4thDegree	0	0	0	2.74861e-214	3.12765e-32	1	3.2963e-18	47322	88139	37298	African American	3.03371e+17	17.482	1	0.777	0	0	0	0.223	0	0	0	0	1
1578-1-5	1562-02B	1E-29026.20	1E-1104.23	1E-1022.70	1.22445e-163	41.3211	1.58282e+25	4thDegree	0	0	0	7.73586e-189	2.6106e-24	1	6.31783e-26	47322	90813	37386	African American	1.58282e+25	25.1994	1	0.777	0	0	0	0.223	0	0	0	0	1
1578-1-5	1571-02B	1E-29470.11	1E-1145.11	1E-1048.96	3.79697e-181	9.96161e-09	9.4644e+19	4thDegree	0	0	0	4.01185e-201	1.05254e-28	1	1.05659e-20	47322	90225	37182	African American	9.4644e+19	19.9761	1	0.777	0	0	0	0.223	0	0	0	0	1
1578-1-5	1582-02B	1E-35871.80	1E-1231.76	1E-1129.43	2.087e-203	1.32612e-16	5.84277e+16	4thDegree	0	0	0	3.57194e-220	2.26968e-33	1	1.71152e-17	47322	92225	37565	African American	5.84277e+16	16.7666	1	0.777	0	0	0	0.223	0	0	0	0	1
1578-2	1579-02A	1E-33197.94	1E-1087.37	1E-995.11	2.76978e-176	2.1831e-12	1.38292e+16	4thDegree	0	0	0	2.00285e-192	1.57862e-28	1	7.23108e-17	42884	92988	34590	African American	1.38292e+16	16.1408	1	0.7872	0	0	0	0.2128	0	0	0	0	1
1578-2	1580-02A	1E-30909.97	1E-1018.68	1E-939.88	1.82365e-146	25140.6	1.51892e+25	4thDegree	0	0	0	1.20062e-171	1.65516e-21	1	6.58363e-26	42884	89824	34438	African American	1.51892e+25	25.1815	1	0.7872	0	0	0	0.2128	0	0	0	0	1
1578-2	1568-02A1	1E-26344.77	1E-1081.08	1E-990.03	9.79856e-186	2.69505e-20	84858500000	4thDegree	0	0	0	1.15469e-196	3.17594e-31	1	1.17843e-11	42884	89768	34435	African American	84858500000	10.9287	1	0.7872	0	0	0	0.2128	0	0	0	0	1
1578-2	1572-02A1	1E-32459.87	1E-1094.52	1E-1014.35	1.85049e-187	5.44497e-21	15083800000	4thDegree	0	0	0	1.2268e-197	3.60981e-31	1	6.62963e-11	42884	92682	34593	African American	15083800000	10.1785	1	0.7872	0	0	0	0.2128	0	0	0	0	1
1578-2	1569-02A1RA	1E-30793.25	1E-1049.57	1E-975.85	9.9322e-167	4.16875e-09	1.54928e+17	4thDegree	0	0	0	6.41083e-184	2.69076e-26	1	6.45459e-18	42884	91149	34531	African American	1.54928e+17	17.1901	1	0.7872	0	0	0	0.2128	0	0	0	0	1
1578-2	1573-02A1RA	1E-29846.53	1E-1073.29	1E-997.73	1.00966e-183	1.04098e-20	11677000000	4thDegree	0	0	0	8.64664e-194	8.91479e-31	1	8.56387e-11	42884	90537	34482	African American	11677000000	10.0673	1	0.7872	0	0	0	0.2128	0	0	0	0	1
1578-2	1576-02A1RA	1E-32504.82	1E-1075.01	1E-1003.72	1.84851e-175	6.57162e-13	3222670000000000	4thDegree	0	0	0	5.73595e-191	2.03919e-28	1	3.10302e-16	42884	92075	34580	African American	3222670000000000	15.5082	1	0.7872	0	0	0	0.2128	0	0	0	0	1
1578-2	1556-03B	1E-30706.38	1E-1030.01	1E-964.52	5.39846e-163	1.55488e-06	9.8733e+18	4thDegree	0	0	0	5.46774e-182	1.57483e-25	1	1.01283e-19	42884	92266	34553	African American	9.8733e+18	18.9945	1	0.7872	0	0	0	0.2128	0	0	0	0	1
1578-2	1558-04A1RA	1E-31376.40	1E-1072.28	1E-997.97	1.36638e-176	2.06979e-14	206947000000000	4thDegree	0	0	0	6.60253e-191	1.00015e-28	1	4.83215e-15	42884	91276	34536	African American	206947000000000	14.3159	1	0.7872	0	0	0	0.2128	0	0	0	0	1
1578-2	1559-03B	1E-28005.28	1E-1120.58	1E-1024.94	8.4179e-195	4.16263e-23	13565500000	4thDegree	0	0	0	6.20538e-205	3.06854e-33	1	7.37164e-11	42884	90719	34489	African American	13565500000	10.1324	1	0.7872	0	0	0	0.2128	0	0	0	0	1
1578-2	1559-04A	1E-32018.46	1E-1131.45	1E-1039.28	3.23967e-198	4.54571e-24	9732770000	4thDegree	0	0	0	3.32863e-208	4.67052e-34	1	1.02746e-10	42884	92192	34579	African American	9732770000	9.98824	1	0.7872	0	0	0	0.2128	0	0	0	0	1
1578-2	1560-03A	1E-31449.69	1E-1093.18	1E-1013.06	1.8937e-185	1.37145e-18	2953550000000	4thDegree	0	0	0	6.41159e-198	4.6434e-31	1	3.38575e-13	42884	92275	34595	African American	2953550000000	12.4703	1	0.7872	0	0	0	0.2128	0	0	0	0	1
1578-2	1561-03A1	1E-30695.82	1E-1063.98	1E-996.60	2.14418e-170	3.16564e-10	9.38665e+16	4thDegree	0	0	0	2.28429e-187	3.37249e-27	1	1.06534e-17	42884	92627	34587	African American	9.38665e+16	16.9725	1	0.7872	0	0	0	0.2128	0	0	0	0	1
1578-2	1563-05B	1E-27541.07	1E-968.81	1E-881.84	1.0784e-139	1551.03	5.00416e+22	4thDegree	0	0	0	2.15501e-162	3.09947e-20	1	1.99834e-23	42884	91605	34482	African American	5.00416e+22	22.6993	1	0.7872	0	0	0	0.2128	0.0541	0.1514	0	0.0322	0.7623
1578-2	1564-03A1RA	1E-32766.99	1E-1086.51	1E-1011.34	2.00644e-185	2.73998e-19	642401000000	4thDegree	0	0	0	3.12334e-197	4.26521e-31	1	1.55666e-12	42884	92330	34578	African American	642401000000	11.8078	1	0.7872	0	0	0	0.2128	0	0	0	0	1
1578-2	1565-03A	1E-33011.13	1E-1088.14	1E-1010.24	7.55433e-182	7.07693e-17	20235100000000	4thDegree	0	0	0	3.73327e-195	3.49735e-30	1	4.9419e-14	42884	92967	34625	African American	20235100000000	13.3061	1	0.7872	0	0	0	0.2128	0	0	0	0	1
1578-2	1565-04A1	1E-25407.83	1E-1074.77	1E-988.16	1.84206e-184	9.51378e-20	199489000000	4thDegree	0	0	0	9.23386e-196	4.76907e-31	1	5.0128e-12	42884	89982	34496	African American	199489000000	11.2999	1	0.7872	0	0	0	0.2128	0	0	0	0	1
1578-2	1565-05B	1E-31004.09	1E-987.58	1E-949.93	5.6169e-145	3362.46	9.17328e+23	4thDegree	0	0	0	6.12311e-169	3.66549e-21	1	1.09012e-24	42884	92464	34587	African American	9.17328e+23	23.9625	1	0.7872	0	0	0	0.2128	0	0	0	0	1
1578-2	1566-06B	1E-29818.16	1E-1051.84	1E-985.94	1.28038e-171	1.43588e-11	1.10723e+16	4thDegree	0	0	0	1.15638e-187	1.29681e-27	1	9.03151e-17	42884	91922	34543	African American	1.10723e+16	16.0442	1	0.7872	0	0	0	0.2128	0	0	0	0	1
1578-2	1566-07B	1E-31011.59	1E-1041.07	1E-980.40	3.71413e-165	2.60772e-07	6.77348e+18	4thDegree	0	0	0	5.48335e-184	3.8499e-26	1	1.47635e-19	42884	92006	34557	African American	6.77348e+18	18.8308	1	0.7872	0	0	0	0.2128	0	0	0	0	1
1578-2	1567-05A1	1E-26831.12	1E-1082.01	1E-980.86	8.12664e-181	8.93928e-18	1942200000000	4thDegree	0	0	0	4.18424e-193	4.60265e-30	1	5.14879e-13	42884	89389	34402	African American	1942200000000	12.2883	1	0.7872	0	0	0	0.2128	0	0	0.0362	0	0.9638
1578-2	1567-06A1	1E-30025.22	1E-1131.57	1E-1035.36	3.3471e-195	8.65946e-23	29463900000	4thDegree	0	0	0	1.136e-205	2.93901e-33	1	3.39398e-11	42884	91435	34551	African American	29463900000	10.4693	1	0.7872	0	0	0	0.2128	0	0	0	0	1
1578-2	1567-07A1	1E-25665.02	1E-1096.07	1E-1004.31	1.04666e-195	7.58575e-27	8796990	4thDegree	0	0	0	1.1898e-202	8.62311e-34	1	1.13675e-07	42884	89943	34439	African American	8796990	6.94433	1	0.7872	0	0	0	0.2128	0	0	0	0	1
1578-2	1568-03A1	1E-26326.38	1E-1040.80	1E-963.56	1.26537e-164	4.95772e-09	7.42172e+16	4thDegree	0	0	0	1.70496e-181	6.68001e-26	1	1.3474e-17	42884	90565	34491	African American	7.42172e+16	16.8705	1	0.7872	0	0	0	0.2128	0	0	0	0	1
1578-2	1568-04A1	1E-24583.75	1E-1044.64	1E-947.22	4.55352e-164	6.68372e-09	1.12471e+17	4thDegree	0	0	0	4.04862e-181	5.94263e-26	1	8.8912e-18	42884	89213	34372	African American	1.12471e+17	17.051	1	0.7872	0	0	0	0.2128	0	0	0	0	1
1578-2	1569-03B	1E-24772.72	1E-1023.67	1E-968.15	8.08141e-179	1.8068e-19	78890500000	4thDegree	0	0	0	1.02438e-189	2.29026e-30	1	1.26758e-11	42884	89288	34065	African American	78890500000	10.897	1	0.7872	0	0	0	0.2128	0	0	0	0	1
1578-2	1569-04B	1E-33027.05	1E-1104.65	1E-1019.35	3.47722e-187	5.36352e-20	147596000000	4thDegree	0	0	0	2.3559e-198	3.63392e-31	1	6.77525e-12	42884	92555	34579	African American	147596000000	11.1691	1	0.7872	0	0	0	0.2128	0	0	0	0	1
1578-2	1570-05A1RA	1E-30895.09	1E-1033.52	1E-979.22	1.67841e-163	1.04046e-07	6.57863e+17	4thDegree	0	0	0	2.55131e-181	1.58157e-25	1	1.52007e-18	42884	91562	34557	African American	6.57863e+17	17.8181	1	0.7872	0	0	0	0.2128	0	0	0	0	1
1578-2	1571-03B	1E-33379.29	1E-1125.02	1E-1035.37	6.69129e-189	3.98776e-19	2837190000000	4thDegree	0	0	0	2.35842e-201	1.40553e-31	1	3.52461e-13	42884	92643	34576	African American	2837190000000	12.4529	1	0.7872	0	0	0	0.2128	0	0	0	0	1
1578-2	1572-03A1	1E-25597.31	1E-1007.27	1E-941.43	8.96912e-163	1.08225e-09	1.52363e+16	4thDegree	0	0	0	5.88669e-179	7.10309e-26	1	6.56328e-17	42884	90869	34364	African American	1.52363e+16	16.1829	1	0.7872	0	0	0	0.2128	0	0	0	0	1
1578-2	1572-04A1	1E-24411.48	1E-1002.35	1E-924.14	3.07592e-161	1.29458e-10	957014000000000	4thDegree	0	0	0	3.21408e-176	1.35273e-25	1	1.04492e-15	42884	90121	34216	African American	957014000000000	14.9809	1	0.7872	0	0	0	0.2128	0	0	0	0	1
1578-2	1562-02B	1E-26171.53	1E-993.13	1E-927.26	7.0264e-153	0.00028	1.19516e+19	4thDegree	0	0	0	5.87903e-172	2.36944e-23	1	8.36707e-20	42884	90813	34425	African American	1.19516e+19	19.0774	1	0.7872	0	0	0	0.2128	0	0	0	0	1
1578-2	1579-03A	1E-33613.32	1E-1094.07	1E-1018.07	1.02393e-181	9.18094e-16	115779000000000	4thDegree	0	0	0	8.84383e-196	7.92973e-30	1	8.63716e-15	42884	92038	34553	African American	115779000000000	14.0636	1	0.7872	0	0	0	0.2128	0	0	0	0	1
1578-2	1579-04A	1E-32247.93	1E-1064.01	1E-992.43	1.42341e-172	6.65939e-12	9470850000000000	4thDegree	0	0	0	1.50294e-188	7.03146e-28	1	1.05587e-16	42884	91300	34539	African American	9470850000000000	15.9764	1	0.7872	0	0	0	0.2128	0	0	0	0	1
1578-2	1571-02B	1E-25882.64	1E-1008.63	1E-952.46	7.559e-167	2.56403e-12	689577000000000	4thDegree	0	0	0	1.09618e-181	3.71826e-27	1	1.45016e-15	42884	90225	34255	African American	689577000000000	14.8386	1	0.7872	0	0	0	0.2128	0	0	0	0	1
1578-2	1580-03A	1E-32952.14	1E-1074.85	1E-1001.50	9.83868e-176	8.04471e-13	3586570000000000	4thDegree	0	0	0	2.7432e-191	2.24301e-28	1	2.78818e-16	42884	93031	34620	African American	3586570000000000	15.5547	1	0.7872	0	0	0	0.2128	0	0	0	0	1
1578-2	1580-04A	1E-33138.61	1E-1123.86	1E-1049.57	1.77766e-204	1.5856e-28	22142400	4thDegree	0	0	0	8.0283e-212	7.16091e-36	1	4.51621e-08	42884	92724	34596	African American	22142400	7.34522	1	0.7872	0	0	0	0.2128	0	0	0.0728	0.6391	0.2881
1578-2	1581-03B	1E-31632.16	1E-1107.69	1E-1039.65	2.07254e-191	2.55205e-21	196384000000	4thDegree	0	0	0	1.05535e-202	1.29952e-32	1	5.09205e-12	42884	91555	34546	African American	196384000000	11.2931	1	0.7872	0	0	0	0.2128	0	0.0548	0	0	0.9452
1578-2	1581-04A	1E-25718.09	1E-1043.37	1E-971.22	2.47538e-172	1.49273e-13	335255000000000	4thDegree	0	0	0	7.38358e-187	4.45253e-28	1	2.9828e-15	42884	90754	34445	African American	335255000000000	14.5254	1	0.7872	0	0	0	0.2128	0	0.1363	0	0	0.8637
1578-2	1581-05A	1E-33208.52	1E-1083.77	1E-1023.82	8.41407e-181	6.16008e-16	55684300000000	4thDegree	0	0	0	1.51103e-194	1.10625e-29	1	1.79584e-14	42884	92334	34570	African American	55684300000000	13.7457	1	0.7872	0	0	0	0.2128	0	0	0	0	1
1578-2	1582-02B	1E-31255.65	1E-1098.27	1E-1028.05	6.52778e-198	4.84238e-27	12611300	4thDegree	0	0	0	5.17613e-205	3.83971e-34	1	7.92938e-08	42884	92225	34564	African American	12611300	7.10076	1	0.7872	0	0	0	0.2128	0	0	0	0	1
1578-2	1582-03A1	1E-26569.41	1E-1070.63	1E-982.06	4.21602e-179	7.07232e-17	4973480000000	4thDegree	0	0	0	8.47701e-192	1.42201e-29	1	2.01067e-13	42884	88139	34381	African American	4973480000000	12.6967	1	0.7872	0	0	0	0.2128	0	0	0	0	1
1581-1-3	1556-03B	1E-124852.82	1E-3929.05	1E-1779.54	1.24968e-253	9845260000000000	8.29555e+43	4thDegree	0	0	0	1.50644e-297	1.18681e-28	1	1.20547e-44	80486	92266	56995	Latino	8.29555e+43	43.9188	1	0	0.1027	0.0473	0	0.85	0	0	0	0	1
1581-1-3	1558-04A1RA	1E-110312.92	1E-3818.87	1E-1646.41	1.09786e-200	9.70184e+43	5.50083e+58	4thDegree	0	0	0	1.99582e-259	1.76371e-15	1	1.81791e-59	80486	91276	56860	Latino	5.50083e+58	58.7404	1	0	0.1027	0.0473	0	0.85	0	0	0	0	1
1581-1-3	1559-03B	1E-91392.33	1E-3952.27	1E-1749.04	2.2485e-251	2.21127e+17	3.94232e+44	4thDegree	0	0	0	5.70351e-296	5.60906e-28	1	2.53658e-45	80486	90719	56705	Latino	3.94232e+44	44.5958	1	0	0.1027	0.0473	0	0.85	0	0	0	0	1
1581-1-3	1559-04A	1E-110736.42	1E-3832.32	1E-1671.71	1.75894e-216	2.33785e+35	8.67955e+53	4thDegree	0	0	0	2.02653e-270	2.69351e-19	1	1.15213e-54	80486	92192	56990	Latino	8.67955e+53	53.9385	1	0	0.1027	0.0473	0	0.85	0	0	0	0	1
1581-1-3	1560-03A	1E-111355.93	1E-3817.20	1E-1718.37	1.8679e-218	6.21031e+32	1.12178e+52	4thDegree	0	0	0	1.66512e-270	5.53613e-20	1	8.91442e-53	80486	92275	57023	Latino	1.12178e+52	52.0499	1	0	0.1027	0.0473	0	0.85	0	0	0	0	1
1581-1-3	1561-03A1	1E-126922.11	1E-3986.40	1E-1808.60	5.68253e-273	18957600	4.97444e+39	4thDegree	0	0	0	1.14235E-312	3.81101e-33	1	2.01028e-40	80486	92627	57035	Latino	4.97444e+39	39.6967	1	0	0.1027	0.0473	0	0.85	0	0	0	0	1
1581-1-3	1579-02A	1E-147838.84	1E-3983.09	1E-1769.55	4.52595e-251	1.53258e+18	1.25078e+45	4thDegree	0	0	0	3.61852e-296	1.2253e-27	1	7.99503e-46	80486	92988	57126	Latino	1.25078e+45	45.0972	1	0	0.1027	0.0473	0	0.85	0	0	0	0	1
1581-1-3	1563-05B	1E-104470.16	1E-3999.21	1E-1872.76	1E-330.12	3.28955e-29	4.74068e+19	4thDegree	0	0	0	0	6.93899e-49	1	2.1094e-20	80486	91605	56811	Latino	4.74068e+19	19.6758	1	0	0.1027	0.0473	0	0.85	0.0541	0.1514	0	0.0322	0.7623
1581-1-3	1564-03A1RA	1E-133759.46	1E-3858.01	1E-1769.67	3.85511e-246	6.38663e+19	7.42782e+45	4thDegree	0	0	0	5.1901e-292	8.59825e-27	1	1.34629e-46	80486	92330	57053	Latino	7.42782e+45	45.8709	1	0	0.1027	0.0473	0	0.85	0	0	0	0	1
1581-1-3	1565-03A	1E-144958.70	1E-4113.76	1E-1845.50	1.59386e-279	1610110	5.97478e+39	4thDegree	0	0	0	2.66766E-319	2.69484e-34	1	1.6737e-40	80486	92967	57146	Latino	5.97478e+39	39.7763	1	0	0.1027	0.0473	0	0.85	0	0	0	0	1
1581-1-3	1565-04A1	1E-69294.82	1E-3897.43	1E-1689.57	1.84631e-244	2.84433e+17	6.16664e+43	4thDegree	0	0	0	2.99403e-288	4.61245e-27	1	1.62163e-44	80486	89982	56507	Latino	6.16664e+43	43.79	1	0	0.1027	0.0473	0	0.85	0	0	0	0	1
1581-1-3	1565-05B	1E-131169.27	1E-3926.76	1E-1762.41	1.74468e-245	9.79243e+21	3.67963e+47	4thDegree	0	0	0	4.74146e-293	2.66125e-26	1	2.71766e-48	80486	92464	57074	Latino	3.67963e+47	47.5658	1	0	0.1027	0.0473	0	0.85	0	0	0	0	1
1581-1-3	1566-06B	1E-112731.03	1E-3777.72	1E-1743.11	1.46352e-233	1.73215e+27	1.27305e+50	4thDegree	0	0	0	1.14962e-283	1.36063e-23	1	7.85517e-51	80486	91922	56921	Latino	1.27305e+50	50.1048	1	0	0.1027	0.0473	0	0.85	0	0	0	0	1
1581-1-3	1566-07B	1E-117417.82	1E-3711.84	1E-1704.76	2.47939e-225	5.2909e+28	1.12337e+50	4thDegree	0	0	0	2.20711e-275	4.70987e-22	1	8.90182e-51	80486	92006	56962	Latino	1.12337e+50	50.0505	1	0	0.1027	0.0473	0	0.85	0	0	0	0	1
1581-1-3	1567-05A1	1E-74051.90	1E-3797.32	1E-1637.26	2.19497e-213	1.2806e+33	4.96116e+51	4thDegree	0	0	0	4.42431e-265	2.58126e-19	1	2.01566e-52	80486	89389	56330	Latino	4.96116e+51	51.6956	1	0	0.1027	0.0473	0	0.85	0	0	0.0362	0	0.9638
1581-1-3	1567-06A1	1E-96117.45	1E-4133.82	1E-1788.74	3.55503e-277	252878	3.70094e+38	4thDegree	0	0	0	9.60575E-316	6.8328e-34	1	2.70202e-39	80486	91435	56890	Latino	3.70094e+38	38.5683	1	0	0.1027	0.0473	0	0.85	0	0	0	0	1
1581-1-3	1567-07A1	1E-71457.50	1E-3863.67	1E-1700.79	5.65002e-241	1.07833e+19	4.21273e+44	4thDegree	0	0	0	1.34118e-285	2.55971e-26	1	2.37376e-45	80486	89943	56489	Latino	4.21273e+44	44.6246	1	0	0.1027	0.0473	0	0.85	0	0	0	0	1
1581-1-3	1580-02A	1E-112031.38	1E-4049.96	1E-1746.73	4.70991e-255	553419000000000	7.83098e+42	4thDegree	0	0	0	6.01445e-298	7.06705e-29	1	1.27698e-43	80486	89824	56436	Latino	7.83098e+42	42.8938	1	0	0.1027	0.0473	0	0.85	0	0	0	0	1
1581-1-3	1568-03A1	1E-75277.72	1E-4006.31	1E-1733.76	2.3247e-248	3.59396e+16	2.33767e+43	4thDegree	0	0	0	9.94453e-292	1.53741e-27	1	4.27776e-44	80486	90565	56639	Latino	2.33767e+43	43.3688	1	0	0.1027	0.0473	0	0.85	0	0	0	0	1
1581-1-3	1568-04A1	1E-65668.85	1E-3784.62	1E-1679.53	1.66353e-238	2.56295e+17	8.39916e+42	4thDegree	0	0	0	1.98059e-281	3.05143e-26	1	1.19059e-43	80486	89213	56231	Latino	8.39916e+42	42.9242	1	0	0.1027	0.0473	0	0.85	0	0	0	0	1
1581-1-3	1569-03B	1E-90550.72	1E-3503.10	1E-1653.82	5.18465e-237	6.4467e+17	3.45451e+43	4thDegree	0	0	0	1.50083e-280	1.86617e-26	1	2.89476e-44	80486	89288	55892	Latino	3.45451e+43	43.5384	1	0	0.1027	0.0473	0	0.85	0	0	0	0	1
1581-1-3	1569-04B	1E-136286.22	1E-4023.97	1E-1817.79	2.26273e-282	1.57955	1.5773e+35	4thDegree	0	0	0	1.43456E-317	1.00143e-35	1	6.33995e-36	80486	92555	57085	Latino	1.5773e+35	35.1979	1	0	0.1027	0.0473	0	0.85	0	0	0	0	1
1581-1-3	1570-05A1RA	1E-111753.36	1E-4015.63	1E-1788.69	3.94132e-269	135467000	3.93234e+39	4thDegree	0	0	0	0	3.44494e-32	1	2.54302e-40	80486	91562	56893	Latino	3.93234e+39	39.5947	1	0	0.1027	0.0473	0	0.85	0	0	0	0	1
1581-1-3	1570-06A	1E-123581.99	1E-4035.72	1E-1718.71	4.14383e-233	1.80692e+29	2.3314e+51	4thDegree	0	0	0	1.7774e-284	7.75038e-23	1	4.28927e-52	80486	91657	56878	Latino	2.3314e+51	51.3676	1	0	0.1027	0.0473	0	0.85	0	0	0	0	1
1581-1-3	1571-03B	1E-136176.31	1E-4160.98	1E-1840.12	1.78207e-288	0.71219	4.31028e+35	4thDegree	0	0	0	4.90000E-324	1.6523e-36	1	2.32004e-36	80486	92643	57096	Latino	4.31028e+35	35.6345	1	0	0.1027	0.0473	0	0.85	0	0	0	0	1
1581-1-3	1572-03A1	1E-92624.76	1E-3544.93	1E-1672.37	8.54855e-228	3.67377e+24	1.72253e+47	4thDegree	0	0	0	4.96277e-275	2.13277e-23	1	5.8054e-48	80486	90869	56524	Latino	1.72253e+47	47.2362	1	0	0.1027	0.0473	0	0.85	0	0	0	0	1
1581-1-3	1572-04A1	1E-89611.17	1E-3566.57	1E-1644.80	5.68596e-233	4.2774e+19	1.32912e+44	4thDegree	0	0	0	4.27799e-277	3.21822e-25	1	7.52378e-45	80486	90121	56246	Latino	1.32912e+44	44.1236	1	0	0.1027	0.0473	0	0.85	0	0	0	0	1
1581-1-3	1579-03A	1E-144459.02	1E-3977.04	1E-1730.13	2.89806e-231	3.23922e+30	1.52567e+52	4thDegree	0	0	0	1.89953e-283	2.12314e-22	1	6.55449e-53	80486	92038	56977	Latino	1.52567e+52	52.1835	1	0	0.1027	0.0473	0	0.85	0	0	0	0	1
1581-1-3	1579-04A	1E-132798.25	1E-3880.04	1E-1732.35	4.96028e-239	3.12527e+24	3.55172e+48	4thDegree	0	0	0	1.39659e-287	8.79932e-25	1	2.81554e-49	80486	91300	56898	Latino	3.55172e+48	48.5504	1	0	0.1027	0.0473	0	0.85	0	0	0	0	1
1581-1-3	1568-02A1	1E-73294.27	1E-3806.07	1E-1655.50	3.09584e-227	1.51366e+25	2.34118e+47	4thDegree	0	0	0	1.32234e-274	6.46537e-23	1	4.27135e-48	80486	89768	56441	Latino	2.34118e+47	47.3694	1	0	0.1027	0.0473	0	0.85	0	0	0	0	1
1581-1-3	1580-03A	1E-145920.83	1E-4018.20	1E-1779.79	2.39953e-249	5.18905e+20	6.84618e+46	4thDegree	0	0	0	3.50491e-296	7.57948e-27	1	1.46067e-47	80486	93031	57151	Latino	6.84618e+46	46.8354	1	0	0.1027	0.0473	0	0.85	0	0	0	0	1
1581-1-3	1572-02A1	1E-129933.59	1E-3898.99	1E-1654.15	5.02498e-213	1.85647e+38	4.03195e+55	4thDegree	0	0	0	1.24629e-268	4.6044e-18	1	2.48019e-56	80486	92682	57097	Latino	4.03195e+55	55.6055	1	0	0.1027	0.0473	0	0.85	0	0	0	0	1
1581-1-3	1582-03A1	1E-75814.14	1E-4046.33	1E-1749.20	1.41939e-272	29007.2	3.41101e+37	4thDegree	0	0	0	4.16119E-310	8.50397e-34	1	2.93168e-38	80486	88139	56156	Latino	3.41101e+37	37.5329	1	0	0.1027	0.0473	0	0.85	0	0	0	0	1
1581-1-3	1569-02A1RA	1E-109082.51	1E-3989.60	1E-1776.41	1.62996e-253	2.41306e+16	1.00067e+44	4thDegree	0	0	0	1.62887e-297	2.41144e-28	1	9.99329e-45	80486	91149	56810	Latino	1.00067e+44	44.0003	1	0	0.1027	0.0473	0	0.85	0	0	0	0	1
1581-1-3	1573-02A1RA	1E-98239.11	1E-3937.60	1E-1791.20	1.68223e-272	850.964	1.59493e+36	4thDegree	0	0	0	0	5.33543e-34	1	6.26986e-37	80486	90537	56723	Latino	1.59493e+36	36.2027	1	0	0.1027	0.0473	0	0.85	0	0	0	0	1
1581-1-3	1576-02A1RA	1E-128194.68	1E-3960.37	1E-1739.96	4.20096e-243	6.99141e+23	2.82986e+48	4thDegree	0	0	0	1.48451e-291	2.47058e-25	1	3.53374e-49	80486	92075	57007	Latino	2.82986e+48	48.4518	1	0	0.1027	0.0473	0	0.85	0	0	0	0	1
1581-1-3	1562-02B	1E-90438.32	1E-3689.29	1E-1667.79	1.35398e-222	5.20365e+27	6.90577e+48	4thDegree	0	0	0	1.96065e-271	7.53522e-22	1	1.44806e-49	80486	90813	56651	Latino	6.90577e+48	48.8392	1	0	0.1027	0.0473	0	0.85	0	0	0	0	1
1581-1-3	1571-02B	1E-98161.62	1E-3670.79	1E-1727.21	2.03131e-265	42709.1	4.4094e+36	4thDegree	0	0	0	4.60677e-302	9.68591e-33	1	2.26788e-37	80486	90225	56336	Latino	4.4094e+36	36.6444	1	0	0.1027	0.0473	0	0.85	0	0	0	0	1
1581-1-3	1582-02B	1E-125282.27	1E-3937.26	1E-1741.29	9.93258e-244	2.76634e+21	3.60433e+46	4thDegree	0	0	0	2.75573e-290	7.67506e-26	1	2.77444e-47	80486	92225	57003	Latino	3.60433e+46	46.5568	1	0	0.1027	0.0473	0	0.85	0	0	0	0	1

## Sheet: TableS8
Table S8. False positive comparisons with strong statistical support (log10 LR ≥4 and PP ≥0.9999) with admixed allele frequency file and majority ancestry frequency file. * indicates an admixed individual without a corresponding admixed frequency file available.
Skeletal Sample	Number of SNPs in Skeletal Sample (1X)	Skeletal Sample Global Ancestry (Parabon Fx-Inferred)					Admixed Allele Frequency File	False Positive Kinship Inferences with Strong Statistical Support				Majority Ancestry Allele Frequency File	False Positive Kinship Inferences with Strong Statistical Support
		Africa	America	CSAsia	Easia	Europe		4th Degree	3rd Degree	2nd Degree	1st Degree		4th Degree	3rd Degree	2nd Degree	1st Degree
1575-1-4	71488	0.7103	0	0	0	0.2897	African American	44	0	0	0	African	3	42	0	0
1578-1-5	47322	0.777	0	0	0	0.223	African American	43	0	0	0	African	7	15	0	0
1578-2-5	42884	0.7872	0	0	0	0.2128	African American	42	0	0	0	African	6	14	1	0
1581-1-3	80486	0	0.1027	0.0473	0	0.85	Latino	39	0	0	0	European	1	0	0	0
1563-3-2	33608	0.1086	0.3282	0	0	0.5632	Latino	1	0	0	0	European	4	1	0	0
1563-4-2	18848	0.1049	0.3161	0	0	0.5791	Latino	1	0	0	0	European	4	1	0	0
1563-1-2	383	0.1927	0.2757	0.0368	0	0.4949	Latino	0	0	0	0	European	0	0	0	0
1563-2-2	56718	0.0924	0.3402	0	0	0.5674	Latino	0	0	0	0	European	4	1	0	0
1581-2-3	2412	0	0.1599	0	0	0.8401	Latino	0	0	0	0	European	0	0	0	0
1574-1-5	54820	0	0.8885	0.0306	0.0809	0	N/A*	N/A	N/A	N/A	N/A	Native American	0	0	0	0

[truncated: 3 more sheets: TableS9, TableS10, TableS11]
